# Supplementary material for: Parallel Evolution at the Regulatory Base-Pair Level Contributes to Mammalian Interspecific Differences in Polygenic Traits
Source: Mol Biol Evol. 2024 Jul 29;41(8):msae157. doi: 10.1093/molbev/msae157 (PMC11321361; doi:10.1093/molbev/msae157)
Supplement: msae157_Supplementary_Data [file msae157_supplementary_data.zip]

Archive with 2 entries (2 files):
- Parallel_Evolution_Supplement_Final.pdf
- Parallel_Evolution_Manuscript_Tables.xlsx
