# Supplementary material for: Parallel Evolution at the Regulatory Base-Pair Level Contributes to Mammalian Interspecific Differences in Polygenic Traits
Source: Mol Biol Evol. 2024 Jul 29;41(8):msae157. doi: 10.1093/molbev/msae157 (PMC11321361; doi:10.1093/molbev/msae157)
Supplement: msae157_Supplementary_Data [file msae157_supplementary_data.zip › Parallel_Evolution_Manuscript_Tables.xlsx]

## Sheet: Table 1
		Mammals					Primates					Primates (Unique)				Monophyletic	CC Mice
	Trait	Species (n)	SNP positions (n)	Sign	PGLS P	Permulations P	Species (n)	SNP positions (n)	Sign	PGLS P	Permulations P	SNP positions (n)	Sign	PGLS P	Permulations P	Wilcoxon P	Spearman P
	Alanine aminotransferase	115	7439	+	0.397691	0.426	35	12499	+	0.147449	0.135	5670	+	0.0144227	0.08	0.112068	0.228877
	Aspartate aminotransferase	115	12882	-	0.663356	0.448	33	22312	+	0.395104	0.297	10569	+	0.403328	0.34	0.188705	0.318647
	Body size	236	54451	+	*	0.142	42	87855	-	0.471871	0.29	37623	+	0.015303	0.057	0.0456957	0.00778456
	Calcium	117	6899	-	*	0.072	35	11009	+	0.186545	0.389	4647	+	0.0630581	0.33	0.0187817	0.534063
	Creatinine	116	16365	-	*	0.049	35	26007	+	0.452343	0.357	10891	-	0.370235	0.35	0.483835	0.703088
	Eosinophil	119	18877	+	0.617591	0.457	34	32844	-	0.162632	0.164	15556	-	0.0209116	0.162	0.555126	0.580605
	Hemoglobin	120	14394	-	0.0349635	0.333	36	25420	+	0.574042	0.369	12061	+	0.806404	0.457	0.859448	0.530809
	Lymphocyte	121	12904	-	0.035547	0.192	35	21808	-	*	0.088	9938	-	0.00998781	0.012	0.0810891	0.221472
	Red blood cell	118	18836	+	*	0.062	36	30397	+	0.0145573	0.063	12948	+	*	0.005	0.000749014	0.0128886
	Urea	118	6119	+	0.914828	0.487	35	9361	+	0.00241532	0.061	3684	+	0.00939271	0.113	0.0444219	0.424215
	White blood cell	122	15176	-	0.113201	0.203	36	27356	-	0.163521	0.236	13449	-	0.100217	0.205	0.438623	0.953076
		* P < 0.001	Coloring as in Figure 1

## Sheet: Table 2
Trait	RSID	Position (hg38)	Alleles	Alt Effect on Trait	Wilcoxon P-Value	PhyloP	Variant Type	Syntenic Genes	cis-eQTLs	Human/Mouse TF Motifs
BodySize	rs57744001	chr6:35602129	C/T	Decreasing	0.0233	5.98319	intron_variant	TCP11,SCUBE3,DEF6,PPARD,FANCE,RPL10A,TEAD3,TULP1,FKBP5,ARMC12,CLPSL2,CLPS,LHFPL5,SRPK1,SLC26A8,MAPK14	UHRF1BP1,DEF6,C6orf106,ZNF76,SRPK1,SNRPC,RP1-179N16.6,RPL10A	ANDR,GCR,MLXPL,NR1I3,NR6A1
BodySize	rs9463087	chr6:45433971	G/A	Decreasing	0.0174	5.73252	intron_variant	RUNX2,CLIC5	RUNX2,SUPT3H	None
BodySize	rs1044977	chr17:45149857	T/C	Decreasing	2.29e-07	5.31462	synonymous_variant	MEIOC,CCDC43,ADAM11,GJC1,EFTUD2,HIGD1B,CCDC103,GFAP,KIF18B,C1QL1,DCAKD,NMT1,ACBD4,PLCD3,HEXIM1,HEXIM2,FMNL1,MAP3K14,SPATA32,ARHGAP27	DCAKD,HEXIM2,NMT1,CRHR1-IT1,LRRC37A4P,RP13-890H12.2,RP11-707O23.5,CTD-2020K17.3,DND1P1,ARHGAP27,SPATA32,RP11-798G7.5,FZD2,ACBD4	None
BodySize	rs4636879	chr15:76337972	T/C	Decreasing	0.00419	5.13757	synonymous_variant	UBE2Q2,FBXO22,TMEM266,ETFA,ISL2,SCAPER	ETFA,TSPAN3,PSTPIP1,RP11-797A18.3,SCAPER,UBE2Q2,RP11-797A18.4,RP11-797A18.6,COMMD4	BHE41,TFE3
BodySize	rs36036508	chr10:63267858	A/G	Decreasing	0.00762	4.69805	intron_variant	ADO,EGR2,NRBF2,JMJD1C,REEP3	NRBF2,REEP3	None
RBC	rs2535923	chr14:73058567	A/T	Decreasing	0.0405	3.87557	5_prime_UTR_variant	DCAF4,ZFYVE1,RBM25,PSEN1,PAPLN,NUMB,HEATR4	DCAF4,RP4-647C14.2,RP11-109N23.6,ACOT4,ACOT1,RBM25	None
RBC	rs78686363	chr12:120720190	G/A	Increasing	0.00539	2.01586	3_prime_UTR_variant	SIRT4,PLA2G1B,MSI1,TRIAP1,GATC,SRSF9,DYNLL1,COQ5,RNF10,POP5,CABP1,MLEC,UNC119B,ACADS,SPPL3,HNF1A	MLEC,UNC119B	None
RBC	rs11248850	chr16:113609	G/A	Increasing	0.0211	1.28762	intron_variant	SNRNP25,RHBDF1,MPG,NPRL3	NPRL3,DDX11L10,HBZ,HBM,ITFG3,LA16c-OS12.2,POLR3K,AXIN1	TAL1
RBC	rs143306381	chr19:12785987	A/G	Increasing	0.00209	1.0451	intron_variant	MAN2B1,DHPS,WDR83,WDR83OS,FBXW9,TNPO2,BEST2,HOOK2,JUNB,PRDX2,RNASEH2A,RTBDN,MAST1,KLF1,GCDH,SYCE2,FARSA,CALR,GADD45GIP1,RAD23A,NFIX,LYL1,NACC1,IER2,CACNA1A	DNASE2,GCDH,MAN2B1,CTD-2192J16.21,PRDX2	PURA
RBC	rs12208785	chr6:109381834	A/G	Increasing	0.0201	0.897905	non_coding_transcript_exon_variant	None	SMPD2,FIG4,AKD1,ZBTB24,MICAL1	None

## Sheet: Table S1 - Test Results
		Mammals						Primates						Primates (Unique)					Monophyletic		CC Mice
Trait	Phenotypes Source	Species (n)	SNP positions (n)	T-Statistic for PGLS	Slope	PGLS P-Value	Permulations P-Value	Species (n)	SNP positions (n)	T-Statistic for PGLS	Slope	PGLS P-Value	Permulations P-Value	SNP positions (n)	T-Statistic for PGLS	Slope	PGLS P-Value	Permulations P-Value	Wilcoxon W	P-Value	SNP Positions	Spearman T	P-Value
Alanine aminotransferase	ZIMS	115	7439	0.848974	0.0881513	0.397691	0.426	35	12499	1.48343	0.235929	0.147449	0.135	5670	2.58279	0.455658	0.0144227	0.08	304	0.112068	135	0.186887	0.228877
Aspartate aminotransferase	ZIMS	115	12882	-0.436432	-0.0504242	0.663356	0.448	33	22312	0.862375	0.137578	0.395104	0.297	10569	0.84729	0.13201	0.403328	0.34	271	0.188705	251	0.119296	0.318647
Body size	PANTHERIA and others (see Supplemental Methods)	236	54451	4.46693	0.297052	1.23554e-05	0.142	42	87855	-0.726322	-0.119117	0.471871	0.29	37623	2.53383	0.40408	0.015303	0.057	5342	0.0456957	970	0.560372	0.00778456
Calcium	ZIMS	117	6899	-4.06788	-0.378324	8.72687e-05	0.072	35	11009	1.34893	0.373104	0.186545	0.389	4647	1.92367	0.495525	0.0630581	0.33	235	0.0187817	117	-0.0217055	0.534063
Creatinine	ZIMS	116	16365	-6.90223	-0.478813	3.05814e-10	0.049	35	26007	0.760521	0.107345	0.452343	0.357	10891	-0.908435	-0.156063	0.370235	0.35	283	0.483835	281	-0.156216	0.703088
Eosinophil	ZIMS	119	18877	0.500603	0.057064	0.617591	0.457	34	32844	-1.42922	-0.212521	0.162632	0.164	15556	-2.42949	-0.360447	0.0209116	0.162	293.5	0.555126	323	-0.0516262	0.580605
Hemoglobin	ZIMS	120	14394	-2.13339	-0.210653	0.0349635	0.333	36	25420	0.567591	0.09595	0.574042	0.369	12061	0.246986	0.0434874	0.806404	0.457	275.5	0.859448	275	-0.0196281	0.530809
Lymphocyte	ZIMS	121	12904	-2.12627	-0.200757	0.035547	0.192	35	21808	-4.19898	-0.466099	0.000190621	0.088	9938	-2.73377	-0.402905	0.00998781	0.012	359	0.0810891	258	0.192982	0.221472
Red blood cell	ZIMS	118	18836	4.8978	0.442368	3.16778e-06	0.062	36	30397	2.57473	0.3165	0.0145573	0.063	12948	4.64323	0.481586	4.95949e-05	0.005	448	0.000749014	347	0.52349	0.0128886
Urea	ZIMS	118	6119	0.107185	0.00966872	0.914828	0.487	35	9361	3.28585	0.451842	0.00241532	0.061	3684	2.75863	0.439717	0.00939271	0.113	288	0.0444219	109	0.0485036	0.424215
White blood cell	ZIMS	122	15176	-1.59563	-0.11301	0.113201	0.203	36	27356	-1.42414	-0.274543	0.163521	0.236	13449	-1.6898	-0.328539	0.100217	0.205	306	0.438623	269	-0.406815	0.953076

## Sheet: Table S2 - RBC Causative
RSID	Trait	Position (hg38)	Alleles	Alt Effect on Trait	Wilcoxon P-Value	PhyloP	Variant Type	Syntenic Genes	cis-eQTLs	TF Motifs	Human/Mouse Disrupted TFs	Acinonyx_jubatus	Acomys_cahirinus	Ailuropoda_melanoleuca	Ailurus_fulgens	Allactaga_bullata	Alouatta_palliata	Ammotragus_lervia	Anoura_caudifer	Antilocapra_americana	Aotus_nancymaae	Aplodontia_rufa	Artibeus_jamaicensis	Ateles_geoffroyi	Balaenoptera_acutorostrata	Balaenoptera_bonaerensis	Beatragus_hunteri	Bison_bison	Bos_indicus	Bos_mutus	Bos_taurus	Bubalus_bubalis	Callicebus_donacophilus	Callithrix_jacchus	Camelus_bactrianus	Camelus_dromedarius	Camelus_ferus	Canis_lupus	Canis_lupus_familiaris	Capra_aegagrus	Capra_hircus	Capromys_pilorides	Carollia_perspicillata	Castor_canadensis	Catagonus_wagneri	Cavia_aperea	Cavia_porcellus	Cavia_tschudii	Cebus_albifrons
rs2535923	RBC	chr14:73058567	A/T	Decreasing	0.0405	3.87557	5_prime_UTR_variant	DCAF4,ZFYVE1,RBM25,PSEN1,PAPLN,NUMB,HEATR4	DCAF4,RP4-647C14.2,RP11-109N23.6,ACOT4,ACOT1,RBM25			A	A	A	A	A	0	A	A	A	A	A	A	A	A	A	A	A	A	A	A	A	A	A	A	A	A	0	0	A	A	A	T	A	0	A	A	A	A
rs78686363	RBC	chr12:120720190	G/A	Increasing	0.00539	2.01586	3_prime_UTR_variant	SIRT4,PLA2G1B,MSI1,TRIAP1,GATC,SRSF9,DYNLL1,COQ5,RNF10,POP5,CABP1,MLEC,UNC119B,ACADS,SPPL3,HNF1A	MLEC,UNC119B			A	G	A	A	G	G	A	A	A	G	G	A	G	A	A	A	A	A	A	A	A	G	G	A	A	A	A	A	A	A	G	A	G	A	0	G	G	G
rs11248850	RBC	chr16:113609	G/A	Increasing	0.0211	1.28762	intron_variant	SNRNP25,RHBDF1,MPG,NPRL3	NPRL3,DDX11L10,HBZ,HBM,ITFG3,LA16c-OS12.2,POLR3K,AXIN1	TAL1		A	G	A	0	G	G	C	T	C	G	G	T	G	C	A	C	C	C	C	C	C	G	G	0	0	0	A	A	C	C	G	T	T	A	0	A	A	G
rs143306381	RBC	chr19:12785987	A/G	Increasing	0.00209	1.0451	intron_variant	MAN2B1,DHPS,WDR83,WDR83OS,FBXW9,TNPO2,BEST2,HOOK2,JUNB,PRDX2,RNASEH2A,RTBDN,MAST1,KLF1,GCDH,SYCE2,FARSA,CALR,GADD45GIP1,RAD23A,NFIX,LYL1,NACC1,IER2,CACNA1A	DNASE2,GCDH,MAN2B1,CTD-2192J16.21,PRDX2	PURA		A	A	A	A	A	0	A	A	A	0	A	A	0	A	A	A	A	A	A	A	A	0	0	A	A	A	A	A	A	A	A	A	A	A	G	G	G	0
rs12208785	RBC	chr6:109381834	A/G	Increasing	0.0201	0.897905	non_coding_transcript_exon_variant		SMPD2,FIG4,AKD1,ZBTB24,MICAL1			G	0	G	G	G	G	G	G	G	G	G	G	G	G	G	G	G	G	G	G	G	G	G	G	G	G	G	G	G	G	G	G	G	G	0	G	G	0
rs34527992	RBC	chr17:48582209	C/A	Decreasing	0.0097	0.35981	non_coding_transcript_exon_variant		HOXB2,HOXB-AS1,SKAP1,HOXB4,HOXB3,COPZ2,HOXB7,PNPO,RP11-6N17.4,TBKBP1,SCRN2,SNX11,CBX1,NFE2L1			C	C	C	C	G	C	C	C	C	C	T	C	C	C	C	C	C	C	0	C	C	C	C	0	0	0	C	C	0	C	C	C	C	C	0	C	C	C
rs7094214	RBC	chr10:69349086	G/A	Decreasing	0.00635	0.0381429	intron_variant		HKDC1			G	0	A	A	A	A	G	A	G	0	A	A	A	G	G	G	G	G	G	G	G	A	A	G	G	G	A	A	G	G	C	A	A	G	A	A	A	A
rs151152156	RBC	chr15:66851227	G/A	Increasing	0.0481	-0.252429	regulatory_region_variant					A	C	G	A	0	G	C	A	T	G	T	A	G	A	A	C	C	C	G	C	T	G	G	A	A	A	A	A	C	C	C	A	0	A	T	T	T	G
rs2941505	RBC	chr17:39676461	A/G	Decreasing	0.00955	-0.448857	intron_variant		GSDMB,ORMDL3,PGAP3,IKZF3,MED1,STARD3,RP11-94L15.2,CDK12,PPP1R1B,FBXL20,ERBB2,PSMD3,PNMT,MIEN1,RP11-387H17.4			G	G	G	0	G	G	A	T	A	G	G	T	G	A	A	G	A	A	A	A	A	G	G	G	G	G	A	A	A	A	G	T	G	A	0	G	G	G
[truncated: 209 more columns]

## Sheet: Table S3 - Body Size Causative
RSID	Trait	Position (hg38)	Alleles	Alt Effect on Trait	Wilcoxon P-Value	PhyloP	Variant Type	Syntenic Genes	cis-eQTLs	TF Motifs	Human/Mouse Disrupted TFs	Acinonyx_jubatus	Acomys_cahirinus	Ailuropoda_melanoleuca	Ailurus_fulgens	Allactaga_bullata	Alouatta_palliata	Ammotragus_lervia	Anoura_caudifer	Antilocapra_americana	Aotus_nancymaae	Aplodontia_rufa	Artibeus_jamaicensis	Ateles_geoffroyi	Balaenoptera_acutorostrata	Balaenoptera_bonaerensis	Beatragus_hunteri	Bison_bison	Bos_indicus	Bos_mutus	Bos_taurus	Bubalus_bubalis	Callicebus_donacophilus	Callithrix_jacchus	Camelus_bactrianus	Camelus_dromedarius	Camelus_ferus	Canis_lupus	Canis_lupus_familiaris	Capra_aegagrus	Capra_hircus	Capromys_pilorides	Carollia_perspicillata	Castor_canadensis	Catagonus_wagneri	Cavia_aperea	Cavia_porcellus	Cavia_tschudii	Cebus_albifrons
rs57744001	BodySize	chr6:35602129	C/T	Decreasing	0.0233	5.98319	intron_variant	TCP11,SCUBE3,DEF6,PPARD,FANCE,RPL10A,TEAD3,TULP1,FKBP5,ARMC12,CLPSL2,CLPS,LHFPL5,SRPK1,SLC26A8,MAPK14	UHRF1BP1,DEF6,C6orf106,ZNF76,SRPK1,SNRPC,RP1-179N16.6,RPL10A	ANDR,GCR,MLXPL,NR1I3,NR6A1	NR6A1	C	C	C	C	C	G	C	C	C	G	C	C	G	C	C	C	C	C	C	C	C	G	G	C	C	C	C	C	C	C	C	T	C	C	C	C	C	G
rs9463087	BodySize	chr6:45433971	G/A	Decreasing	0.0174	5.73252	intron_variant	RUNX2,CLIC5	RUNX2,SUPT3H			0	G	G	G	G	G	G	G	G	G	G	G	G	G	G	G	G	G	G	G	G	G	G	G	G	G	G	G	G	G	G	G	G	G	0	G	G	G
rs1044977	BodySize	chr17:45149857	T/C	Decreasing	2.29e-07	5.31462	synonymous_variant	MEIOC,CCDC43,ADAM11,GJC1,EFTUD2,HIGD1B,CCDC103,GFAP,KIF18B,C1QL1,DCAKD,NMT1,ACBD4,PLCD3,HEXIM1,HEXIM2,FMNL1,MAP3K14,SPATA32,ARHGAP27	DCAKD,HEXIM2,NMT1,CRHR1-IT1,LRRC37A4P,RP13-890H12.2,RP11-707O23.5,CTD-2020K17.3,DND1P1,ARHGAP27,SPATA32,RP11-798G7.5,FZD2,ACBD4			T	T	T	T	C	T	T	T	T	T	T	T	T	T	T	T	T	T	T	T	T	T	T	T	T	T	T	T	T	T	C	T	T	T	0	C	C	T
rs4636879	BodySize	chr15:76337972	T/C	Decreasing	0.00419	5.13757	synonymous_variant	UBE2Q2,FBXO22,TMEM266,ETFA,ISL2,SCAPER	ETFA,TSPAN3,PSTPIP1,RP11-797A18.3,SCAPER,UBE2Q2,RP11-797A18.4,RP11-797A18.6,COMMD4	BHE41,TFE3		T	C	T	C	C	T	C	C	C	T	C	C	T	C	C	C	C	C	C	C	C	T	T	T	T	T	C	0	C	C	C	C	C	C	0	C	C	T
rs36036508	BodySize	chr10:63267858	A/G	Decreasing	0.00762	4.69805	intron_variant	ADO,EGR2,NRBF2,JMJD1C,REEP3	NRBF2,REEP3			A	A	A	A	0	A	A	A	A	A	A	A	A	A	A	A	A	A	A	A	A	A	A	A	A	A	A	A	A	A	A	A	A	A	A	A	A	A
rs12881240	BodySize	chr14:36666557	C/T	Decreasing	0.0193	4.67495	synonymous_variant	MBIP,NKX2-1,PAX9,SLC25A21		GCM1,SP1,SP2,SP3,SP4	GCM1,SP4	0	C	C	0	C	C	C	C	C	C	C	C	C	C	C	C	C	C	0	C	C	C	C	0	0	0	C	C	0	C	C	C	C	C	0	0	C	C
rs224330	BodySize	chr20:35434408	C/T	Increasing	0.017	4.4609	synonymous_variant	MYH7B,TRPC4AP,EDEM2,PROCR,MMP24,EIF6,FAM83C,GDF5,CEP250,ERGIC3,SPAG4,NFS1,ROMO1,RBM39,PHF20	EIF6,UQCC,TRPC4AP,MMP24-AS1,MMP24,ACSS2,EDEM2			C	T	C	C	C	C	T	C	T	C	C	C	C	C	C	T	T	T	T	T	T	C	C	C	C	C	C	C	T	T	C	C	C	C	C	C	C	C
rs6874	BodySize	chr9:136723394	C/T	Decreasing	0.000128	4.42914	synonymous_variant	GPSM1,CARD9,DNLZ,SNAPC4,PMPCA,INPP5E,SEC16A,NOTCH1,EGFL7,AGPAT2	SNHG7,FAM69B,LCN8,RP11-229P13.19,ENTPD2,PHPT1	CXXC1,TLX1	CXXC1	C	T	C	C	C	C	C	C	C	C	T	C	C	C	C	T	0	0	0	0	C	T	C	0	0	0	C	C	0	T	C	C	C	C	C	T	T	C
rs2282537	BodySize	chr11:120317272	G/A	Decreasing	0.0402	4.41086	missense_variant	TRIM29,POU2F3,ARHGEF12,GRIK4				G	G	G	G	G	G	G	G	G	G	G	G	G	G	G	G	G	G	G	G	G	G	G	G	G	G	G	0	G	G	G	G	G	G	0	G	G	G
rs143730228	BodySize	chr8:56211780	T/C	Increasing	4.63e-10	4.37738	5_prime_UTR_variant	TMEM68,TGS1,LYN,RPS20,MOS,PLAG1,CHCHD7,SDR16C5,PENK	PLAG1			0	T	A	A	T	T	0	A	A	T	T	A	T	C	0	0	0	0	0	0	0	T	T	0	0	0	A	0	0	0	0	A	T	G	0	0	0	T
rs2907488	BodySize	chr17:46225396	G/A	Decreasing	0.00385	4.27081	upstream_gene_variant	CRHR1,MAPT,SPPL2C				0	G	G	G	G	G	G	G	G	G	G	G	G	G	G	G	G	G	G	G	G	G	G	G	G	G	G	0	0	G	A	G	G	G	0	G	G	G
rs14976	BodySize	chr2:85591773	C/T	Increasing	1.8e-07	4.09929	synonymous_variant	TCF7L1,RETSAT,CAPG,SH2D6,MAT2A,GGCX,VAMP8,VAMP5,RNF181,TMEM150A,USP39,SFTPB,ATOH8,ST3GAL5	VAMP8,VAMP5,GGCX,USP39,AC016753.7,TMEM150A,RETSAT,C2orf68,GNLY	CTCF		0	C	T	T	C	C	T	C	T	C	C	C	C	T	T	T	T	T	T	T	T	C	C	T	T	T	T	T	T	T	C	C	C	T	C	0	0	C
rs2313526	BodySize	chr9:130639961	G/C	Increasing	0.00727	4.07186	downstream_gene_variant	NCS1,ASS1,FUBP3,PRDM12,EXOSC2,ABL1,QRFP,FIBCD1		NKX22		G	G	G	G	G	G	G	G	G	G	G	G	G	G	G	G	G	G	G	G	G	G	G	G	G	G	G	G	G	G	G	G	G	G	G	G	G	G
rs61729396	BodySize	chr1:26161514	C/A	Increasing	0.00056	3.88181	synonymous_variant	MAN1C1,AUNIP,MTFR1L,PAQR7,STMN1,PAFAH2,EXTL1,SLC30A2,TRIM63,PDIK1L,CNKSR1,CATSPER4,CEP85,SH3BGRL3,UBXN11,CD52,LIN28A,DHDDS,HMGN2,RPS6KA1	PAFAH2,CNKSR1			C	C	C	C	T	C	C	C	C	C	T	C	C	C	C	C	0	C	C	C	C	C	C	C	C	0	C	C	0	C	C	C	T	C	0	C	C	C
rs6060369	BodySize	chr20:35319368	T/C	Increasing	0.0247	3.86133	intron_variant	GGT7,ACSS2,GSS,MYH7B,TRPC4AP,EDEM2,PROCR,MMP24,EIF6,FAM83C,GDF5,CEP250,ERGIC3,SPAG4,NFS1,ROMO1,RBM39,PHF20	UQCC,EIF6,CPNE1,RP3-477O4.16,CEP250,MMP24,SCAND1,EDEM2,RP4-614O4.12,RBM39,PROCR,RP4-614O4.11,GGT7,MYH7B,MMP24-AS1,MAP1LC3A,ITCH,RP3-477O4.14,AAR2,ERGIC3			A	A	A	A	A	C	A	A	A	C	A	A	C	A	A	A	A	A	A	A	A	C	C	A	A	A	A	A	A	A	C	A	A	A	C	C	C	C
rs3741368	BodySize	chr11:66316321	G/A	Decreasing	0.0325	3.62881	synonymous_variant	CFL1,EFEMP2,MUS81,CTSW,FIBP,CCDC85B,FOSL1,DRAP1,TSGA10IP,SART1,EIF1AD,BANF1,CST6,CATSPER1,GAL3ST3,SF3B2,PACS1,KLC2,CNIH2,RAB1B,YIF1A,TMEM151A,CD248,RIN1,BRMS1,B4GAT1,SLC29A2,NPAS4,MRPL11,PELI3,DPP3,BBS1,ZDHHC24,ACTN3,CTSF,CCDC87,CCS,RBM14	RIN1,CTSF,PELI3,CTSW,DPP3,EFEMP2,FIBP,CTD-3074O7.12,SNX32,PACS1,CTD-3074O7.5,LRFN4,LTBP3,ANKRD13D,CCS	SOX17	SOX17	0	G	G	G	G	G	A	G	G	G	G	A	G	G	G	A	A	A	A	A	A	G	G	G	G	G	G	G	A	A	A	G	A	G	G	G	G	G
rs7594660	BodySize	chr2:199603881	A/G	Increasing	0.00189	3.56924	upstream_gene_variant		AC073043.2	MLXPL		G	A	G	G	G	A	G	G	0	G	G	G	G	G	G	G	G	G	G	G	G	G	G	G	G	G	0	0	G	G	G	G	G	G	G	G	G	G
rs9902386	BodySize	chr17:21376883	T/G	Increasing	3.7e-06	3.53314	5_prime_UTR_variant	USP22,DHRS7B,TMEM11,NATD1,MAP2K3,KCNJ12	C17orf51	GLI1,IKZF1	GLI1,IKZF1	0	T	C	C	C	G	C	C	C	G	C	C	G	0	0	C	C	C	C	C	C	G	G	0	0	0	C	0	0	C	C	C	C	C	0	C	C	G
rs9393682	BodySize	chr6:26056832	C/T	Decreasing	3.72e-10	3.45724	upstream_gene_variant	SCGN,SLC17A1,SLC17A4,SLC17A3,SLC17A2,TRIM38,HFE,BTN1A1	TRIM38,SLC17A3,BTN3A2,HIST1H2AE	COT2,ERR1,ERR2,HSF2,NKX21,NKX28,NR5A2,STF1	ERR1,ERR2,NKX21,NKX28,NR5A2,STF1	C	C	C	C	C	C	C	C	C	C	C	T	C	C	C	C	C	C	C	C	C	C	C	C	C	C	C	C	C	C	C	C	C	C	0	C	C	C
rs25405	BodySize	chr20:5119352	T/C	Decreasing	0.0126	3.31524	intron_variant		PCNA,TMEM230,CDS2	E2F5,E2F6,E2F7,NFAC2,TFDP1	NFAC2	T	T	T	T	T	T	T	T	T	T	T	T	T	T	T	T	T	T	T	T	T	T	T	T	T	T	T	T	T	T	C	T	T	T	0	T	T	T
rs10425	BodySize	chr6:26056331	A/G	Decreasing	0.00198	3.29519	synonymous_variant	SCGN,SLC17A1,SLC17A4,SLC17A3,SLC17A2,TRIM38,HFE,BTN1A1	TRIM38,HIST1H2BD,SLC17A3,HIST1H1C,HIST1H3B,BTN2A1,HIST1H4H,HIST1H2BC,BTN2A2,HIST1H2AC,HFE,RP11-457M11.5,HIST1H3E,CMAHP			0	C	G	G	G	G	G	G	G	0	G	G	A	A	A	A	G	G	G	G	A	G	G	G	G	G	0	G	G	G	G	G	A	G	0	A	A	G
rs11233117	BodySize	chr11:70078256	C/G	Decreasing	0.0332	3.23986	upstream_gene_variant		FADD	ESR1	ESR1	0	C	C	C	C	C	C	C	C	C	C	C	C	C	C	C	C	C	C	C	C	C	C	C	C	C	C	C	C	C	C	C	C	C	0	C	C	C
rs1999929	BodySize	chr6:116060841	T/C	Increasing	3.89e-09	3.14148	upstream_gene_variant	FRK,COL10A1,NT5DC1,TSPYL4,TSPYL1	DSE,COL10A1,NT5DC1,FAM26F,TSPYL1	HNF1A,HNF1B,REST,ZFHX3	HNF1B,ZFHX3	T	T	T	T	T	T	T	T	T	T	T	T	T	C	C	T	T	T	T	T	T	T	T	T	T	T	0	0	T	T	T	T	T	T	0	T	T	T
rs1389799	BodySize	chr12:65431076	A/G	Increasing	0.00346	3.1329	intron_variant	WIF1,LEMD3,MSRB3,HMGA2	LEMD3	ARI5B		A	A	G	G	A	A	A	A	A	A	A	A	A	A	A	A	A	A	A	A	A	A	A	A	A	A	G	G	A	A	A	A	A	A	0	A	A	A
rs28446116	BodySize	chr9:95481113	A/G	Increasing	1.28e-05	3.12652	intron_variant	FANCC,PTCH1,ERCC6L2	PTCH1,FANCC			G	A	G	G	T	A	G	G	G	A	A	G	A	G	G	G	G	G	G	G	G	A	A	G	G	G	G	G	G	G	T	G	A	G	C	C	C	A
rs3793772	BodySize	chr10:100463078	T/C	Decreasing	0.00132	3.11381	5_prime_UTR_variant		SEC31B,HIF1AN,NDUFB8			T	T	T	T	T	T	T	T	T	T	T	T	T	T	T	T	T	T	T	T	T	T	T	C	C	C	T	T	T	T	G	T	T	T	0	G	G	T
rs34651	BodySize	chr5:72848188	C/T	Decreasing	0.0351	3.01186	non_coding_transcript_exon_variant		FCHO2,TMEM171,TNPO1	CXXC1		0	T	T	T	T	T	T	T	T	T	T	G	T	T	T	T	T	T	T	T	T	T	T	T	T	T	T	0	T	T	T	T	T	T	0	0	0	T
rs2532403	BodySize	chr17:46225548	T/C	Decreasing	0.0219	3.00757	upstream_gene_variant					T	T	T	T	T	T	T	T	T	T	T	T	T	T	T	T	T	T	T	T	T	T	T	T	T	T	T	T	T	T	T	T	T	T	0	T	T	T
rs2292553	BodySize	chr2:218282090	G/A	Increasing	1.05e-09	2.83257	missense_variant	TNS1,RUFY4,CXCR2,CXCR1,ARPC2,GPBAR1,AAMP,CATIP,PNKD,TMBIM1,SLC11A1,CTDSP1,VIL1,USP37,PLCD4,RNF25,STK36,TTLL4	RP11-378A13.1,PNKD,CXCR1,GPBAR1,TMBIM1,CXCR2,SLC11A1,AAMP,ARPC2,CXCR2P1	CTCF		G	G	G	G	G	G	A	G	G	G	G	G	G	A	A	A	G	G	G	G	G	G	G	G	G	G	G	0	A	A	G	G	G	G	G	G	G	G
rs10880961	BodySize	chr12:46371455	C/G	Increasing	0.00915	2.76867	intron_variant	ARID2,SCAF11,SLC38A1,SLC38A2,SLC38A4	RP11-96H19.1	CTCF		0	G	G	G	G	G	G	0	G	G	G	0	G	G	G	G	G	G	G	G	G	A	G	G	G	0	G	G	G	G	G	0	G	G	0	G	G	G
rs56301462	BodySize	chr4:151530986	T/G	Decreasing	4.84e-05	2.73486	intron_variant		FAM160A1,RP11-164P12.4,PET112,SH3D19			G	G	G	G	G	G	G	G	G	G	G	G	G	G	G	G	T	T	T	T	C	G	C	G	G	G	G	G	A	A	0	G	A	G	G	G	G	G
rs113728457	BodySize	chr5:108748858	G/C	Increasing	0.0145	2.69948	intron_variant	FBXL17,FER				0	G	A	G	G	G	C	G	C	G	G	G	G	G	G	C	0	0	0	C	0	G	A	0	0	0	0	0	0	C	A	G	G	G	0	A	A	G
rs421446	BodySize	chr6:33207016	A/G	Decreasing	3.57e-24	2.68981	upstream_gene_variant	TAP2,PSMB8,TAP1,PSMB9,BRD2,COL11A2,RXRB,SLC39A7,RING1,VPS52,RPS18,B3GALT4,WDR46,PFDN6,RGL2,TAPBP,ZBTB22,DAXX,KIFC1		SP1,SP3		A	G	A	A	G	G	A	G	A	G	G	C	G	A	A	A	A	0	A	A	A	G	G	A	A	A	A	A	A	A	G	G	G	A	0	C	C	G
rs7218814	BodySize	chr17:21376303	T/G	Increasing	0.04	2.59629	5_prime_UTR_variant		C17orf51	HEN1,SP2	SP2	0	G	G	0	T	G	G	G	G	G	G	G	G	0	0	G	G	G	G	G	G	G	G	0	0	0	G	G	0	G	G	G	G	G	0	T	T	G
rs9745989	BodySize	chr16:49855030	T/C	Increasing	0.0138	2.5849	intron_variant	CNEP1R1,HEATR3,ADCY7,BRD7		E2F6		0	A	C	C	C	C	C	C	C	C	C	C	A	C	C	C	C	C	C	C	C	C	C	0	0	0	C	C	0	C	T	C	C	C	0	T	T	C
rs1150752	BodySize	chr6:32096959	T/C	Increasing	3.56e-07	2.5261	missense_variant	AIF1,PRRC2A,BAG6,APOM,GPANK1,CSNK2B,LY6G5B,LY6G5C,ABHD16A,LY6G6C,DDAH2,CLIC1,MSH5,SAPCD1,VWA7,LSM2,NEU1,EHMT2,SLC44A4,C2,ZBTB12,CFB,NELFE,DXO,STK19,TNXB,ATF6B,FKBPL,PRRT1,AGPAT1,EGFL8,PPT2,RNF5,AGER,PBX2,NOTCH4	C4B,HLA-C,C4A,HLA-DQA1,CYP21A1P,HLA-DQB1,CYP21A2,HLA-DRB5,TNXA,XXbac-BPG299F13.16,HLA-DQB1-AS1,ATF6B,SKIV2L,XXbac-BPG248L24.11,PBX2,HLA-S,HLA-DRB1,GPANK1,STK19P,AGER,CCHCR1,POU5F1,LY6G5B,HCP5,APOM,NEU1,C2,LY6G5C,HLA-DRB6,PSORS1C3,RNF5,HLA-DQA2,XXbac-BPG246D15.8,PSMB9,PRRT1,TNXB,MICA,NOTCH4,HLA-DQB2,PPT2,C6orf48,PRRC2A,FKBPL,NCR3			0	A	T	T	T	T	T	T	T	T	A	T	T	C	C	T	0	0	0	T	C	T	T	T	T	T	C	C	T	T	0	T	A	T	0	0	0	T
rs2066827	BodySize	chr12:12718175	T/G	Decreasing	0.000943	2.50952	missense_variant	LRP6,MANSC1,BORCS5,DUSP16,CREBL2,GPR19,CDKN1B,APOLD1,DDX47,GPRC5A,GPRC5D,HEBP1,FAM234B,GSG1	GPR19	ETV5,KLF15	KLF15	T	T	T	T	0	T	C	T	C	T	T	T	T	T	T	C	C	C	C	C	C	T	T	T	T	T	T	T	C	C	T	T	T	T	0	T	T	T
rs72825548	BodySize	chr17:48153756	A/G	Decreasing	0.0183	2.44452	intron_variant	KPNB1,TBKBP1,TBX21,OSBPL7,MRPL10,LRRC46,SCRN2,SP6,SP2,PNPO,PRR15L,CDK5RAP3,COPZ2,NFE2L1,CBX1,SNX11,SKAP1,HOXB1,HOXB2,HOXB3,HOXB4,HOXB5,HOXB6,HOXB7,HOXB8,HOXB9	SNX11,HOXB2,CBX1,MRPL10,LRRC46,TBKBP1,COPZ2,PNPO,RP11-6N17.4,SKAP1,HOXB4,OSBPL7,HOXB3,NFE2L1,RP5-890E16.2,UBE2Z	ZFX		A	A	A	A	A	A	A	A	A	A	A	A	A	A	A	A	A	A	A	A	A	A	A	A	A	A	A	A	A	A	G	G	A	A	G	G	G	A
rs13295012	BodySize	chr9:106324781	C/A	Decreasing	0.0207	2.40467	intron_variant		RP11-308N19.1			C	C	C	C	T	C	C	0	C	C	C	0	C	C	C	C	C	C	C	C	C	C	C	C	C	C	C	C	C	C	C	0	C	C	C	C	C	C
rs66995536	BodySize	chr14:21096710	G/A	Decreasing	0.0385	2.40457	intron_variant	METTL17,SLC39A2,ARHGEF40,NDRG2,RNASE13,TPPP2,TMEM253,RPGRIP1,CHD8,RAB2B,TOX4,METTL3,SALL2				A	A	A	A	A	A	A	A	A	A	A	A	A	A	A	G	A	A	A	A	A	A	A	A	A	A	A	A	A	A	A	A	A	A	0	A	A	A
rs76895963	BodySize	chr12:4275688	T/G	Increasing	7.49e-09	2.39995	intron_variant		CCND2			T	T	T	T	T	T	G	T	G	T	0	T	T	G	G	G	G	G	G	G	G	T	T	0	0	0	T	T	G	G	0	G	T	G	0	T	T	T
rs7301341	BodySize	chr12:93689339	T/C	Decreasing	3.15e-06	2.39962	intron_variant	NUDT4,UBE2N,MRPL42,SOCS2,CRADD,PLXNC1	SOCS2,SOCS2-AS1	MAFA		T	C	T	T	G	T	T	T	T	T	C	T	T	T	T	T	T	T	T	T	T	T	T	T	T	T	G	G	T	T	T	T	G	C	T	T	T	T
rs8039105	BodySize	chr15:62066896	C/T	Decreasing	0.0433	2.35657	upstream_gene_variant		VPS13C			C	C	C	C	C	C	C	A	C	C	C	A	C	C	C	C	C	C	C	C	C	C	C	C	C	C	C	C	C	A	C	A	C	C	0	C	C	C
rs3731321	BodySize	chr7:92698461	T/C	Decreasing	2.5e-06	2.285	intron_variant	KRIT1,ANKIB1,PEX1,RBM48,CDK6	PEX1,KRIT1,GATAD1			T	C	T	T	C	T	A	T	A	T	T	T	T	T	T	A	A	A	A	A	A	T	T	T	T	T	T	T	A	A	T	T	C	T	C	C	C	T
rs71471298	BodySize	chr10:103747397	C/T	Increasing	0.000344	2.22919	intron_variant	INA,PCGF6,TAF5,PDCD11,CALHM2,CALHM1,SH3PXD2A,SLK,COL17A1,SFR1,CFAP43	C10orf32,AS3MT,SLK,GSTO1			A	T	G	G	T	C	C	C	C	C	C	T	C	T	T	C	C	C	C	C	C	C	T	T	T	T	G	G	C	C	C	T	A	G	C	C	C	C
rs34826516	BodySize	chr10:12886686	T/A	Decreasing	7.24e-13	2.18971	intergenic_variant	CAMK1D,CCDC3		IRF1,IRF2,IRF3,IRF7,IRF8,IRF9,NFAC1,NFAC2,NFAC3,PROP1,STAT2,STAT6	NFAC1,PROP1	T	T	T	T	T	T	T	A	T	T	T	A	T	C	C	T	T	T	T	T	T	T	T	T	T	T	G	G	T	T	0	A	T	T	T	T	T	T
rs107822	BodySize	chr6:33207808	C/T	Decreasing	0.0258	2.1671	upstream_gene_variant	TAP2,PSMB8,TAP1,PSMB9,BRD2,COL11A2,RXRB,SLC39A7,RING1,VPS52,RPS18,B3GALT4,WDR46,PFDN6,RGL2,TAPBP,ZBTB22,DAXX,KIFC1				0	C	C	C	C	C	C	C	C	C	C	C	C	C	C	C	C	0	C	0	C	C	C	C	C	0	C	C	0	C	0	C	C	0	0	0	0	C
rs1518492	BodySize	chr4:72568168	G/A	Decreasing	6.46e-08	2.15586	intron_variant	NPFFR2,ADAMTS3		THA		0	G	G	G	G	A	G	A	G	A	G	A	A	G	G	G	G	G	G	G	G	A	A	G	G	G	G	G	G	G	0	A	G	A	0	0	0	A
rs3745992	BodySize	chr19:13154466	C/T	Decreasing	0.0296	2.1311	3_prime_UTR_variant		GCDH,DNASE2,NACC1,STX10,HOOK2	SP2	SP2	C	C	C	C	T	C	C	C	C	C	C	C	C	0	0	C	C	C	C	C	C	C	C	C	C	C	C	C	C	C	0	C	C	C	0	0	0	C
rs2303866	BodySize	chr4:151719245	C/T	Decreasing	9.98e-08	2.09886	intron_variant	PRSS48,SH3D19,GATB	PET112,FAM160A1,RP11-164P12.4			C	T	C	C	0	T	C	T	C	T	C	T	T	T	T	T	C	C	C	C	C	T	T	C	C	C	C	C	C	C	0	T	C	C	T	T	T	T
rs2303384	BodySize	chr11:65872743	C/T	Increasing	4.18e-11	2.03395	5_prime_UTR_variant		CTSW,BANF1,MAP3K11,MUS81,FIBP,SNX32,CTSF,AP003068.23,C11orf80,SF3B2,CFL1,RIN1,AP5B1,SART1,CATSPER1,CCS			0	C	0	0	C	C	T	C	T	0	C	C	C	0	0	T	0	T	0	T	T	G	C	0	0	0	C	C	0	T	C	C	T	C	0	C	C	C
rs2242355	BodySize	chr12:46268712	G/C	Increasing	3.77e-08	2.02752	5_prime_UTR_variant	ARID2,SCAF11,SLC38A1,SLC38A2,SLC38A4	RP11-96H19.1	STAT6		C	G	C	C	0	C	C	T	C	C	C	C	C	C	C	C	C	C	C	C	C	C	C	C	C	C	C	C	C	C	C	C	C	C	0	T	T	C
rs182830202	BodySize	chr1:151198887	C/T	Decreasing	0.0015	1.96086	5_prime_UTR_variant		PIP5K1A,CDC42SE1,MLLT11,CTSK,BNIPL			C	0	C	C	0	C	C	C	C	C	C	C	C	C	C	C	C	C	C	C	C	C	C	C	C	C	C	C	C	C	C	C	C	C	0	C	C	C
rs12942647	BodySize	chr17:40100906	G/A	Increasing	0.0469	1.95486	upstream_gene_variant		GSDMB,ORMDL3,CASC3,THRA,IKZF3,NR1D1	KLF1,KLF4,SP1,SP3,ZN148	KLF1,KLF4,SP1,SP3,ZN148	G	G	A	G	G	G	G	G	G	G	G	G	G	G	G	G	G	G	G	G	G	G	G	G	G	G	G	G	G	G	G	G	G	G	0	G	G	G
rs5746152	BodySize	chr3:12663675	A/G	Increasing	0.00487	1.91533	intron_variant					0	G	G	G	G	G	G	A	G	G	G	A	G	G	0	G	G	0	0	G	G	G	G	G	0	0	G	G	0	G	G	A	G	G	0	G	G	G
rs7480572	BodySize	chr11:12765512	T/C	Increasing	6.47e-07	1.8989	intron_variant			DBP	DBP	C	T	C	C	C	C	C	T	C	C	T	C	C	C	C	C	C	C	C	C	C	C	C	C	C	C	C	C	C	C	C	C	C	C	T	T	T	C
rs7482524	BodySize	chr11:12765512	G/A	Increasing	5.21e-07	1.8989	intron_variant			DBP	DBP	A	G	A	C	A	A	A	A	A	A	G	A	A	A	A	A	A	A	A	A	A	A	A	A	A	A	A	A	G	A	A	A	A	A	A	A	A	A
rs9272417	BodySize	chr6:32637311	A/G	Decreasing	0.000226	1.88571	intron_variant		HLA-DQA2,HLA-DRB1,HLA-DRB6,HLA-DQB1,HLA-DQB2,HLA-DRB5,HLA-DQB1-AS1,HLA-DOB,CYP21A1P,PBX2,HLA-DQA1,TAP2,TNXB,HLA-DPB2,VWA7			0	C	A	0	G	A	0	A	T	A	A	A	A	0	0	0	0	0	0	0	0	A	A	A	A	A	A	A	0	0	C	A	A	A	0	0	act	A
rs644713	BodySize	chr5:132003406	T/C	Increasing	0.0147	1.83619	intron_variant		SLC22A5,ACSL6,RAPGEF6,CDC42SE2,SLC22A4,AC034220.3,P4HA2			T	T	C	C	C	C	0	C	0	C	C	C	C	C	C	0	0	0	0	0	0	C	C	A	A	A	C	C	0	0	G	C	A	C	G	G	G	C
rs1432561	BodySize	chr2:55961523	G/T	Increasing	1.27e-05	1.83271	intron_variant	CFAP36,PPP4R3B,PNPT1,EFEMP1,CCDC85A				T	G	T	T	G	T	T	T	T	T	G	G	T	T	T	T	T	T	T	T	T	T	T	T	T	T	T	T	T	T	C	T	G	T	0	G	G	T
rs139561954	BodySize	chr1:40315489	G/C	Decreasing	0.0066	1.76919	non_coding_transcript_exon_variant	RLF,TMCO2,ZMPSTE24,COL9A2,SMAP2,ZFP69,EXO5,RIMS3,NFYC,KCNQ4		PLAG1	PLAG1	0	G	G	G	G	A	G	G	G	A	G	G	A	G	G	0	G	G	G	G	G	G	A	G	G	G	G	G	0	G	A	G	G	G	0	A	A	A
rs13987	BodySize	chr14:103503582	A/G	Decreasing	0.00231	1.749	3_prime_UTR_variant	EXOC3L4,TNFAIP2,EIF5,MARK3,TRMT61A,BAG5,KLC1,XRCC3,ZFYVE21,PPP1R13B,RD3L,TDRD9	KLC1,CKB,TRMT61A,MARK3,EIF5,BAG5,RP11-73M18.8,RP11-73M18.9,XRCC3,AL049840.1,KIF26A,RP11-600F24.7,C14orf2,RP11-45P15.4,TDRD9			A	A	A	A	A	A	A	G	A	A	A	G	A	A	A	A	A	A	A	A	A	A	A	A	A	A	A	A	A	A	A	G	A	T	A	A	A	A
rs11172106	BodySize	chr12:57119102	C/G	Decreasing	2.03e-06	1.74795	intron_variant		STAT6,TMEM194A,METTL21B,SHMT2			C	C	C	C	C	C	C	G	C	C	C	G	C	C	C	C	C	C	C	C	C	C	C	C	C	C	0	0	C	C	A	G	T	C	0	A	A	C
rs67144712	BodySize	chr8:25458753	G/A	Decreasing	0.000841	1.689	upstream_gene_variant		DOCK5,CDCA2			G	A	G	G	A	A	G	G	G	A	G	G	A	G	G	G	G	G	G	G	G	A	A	G	G	0	G	G	G	G	G	G	G	G	0	G	G	A
rs56155263	BodySize	chr9:113564889	C/T	Decreasing	0.000159	1.66443	intron_variant	FKBP15,SLC31A2,SLC31A1,CDC26,PRPF4,RNF183,WDR31,BSPRY,HDHD3,ALAD,POLE3,RGS3,AMBP	RGS3,ALAD,C9orf43			G	T	C	C	T	C	C	C	T	C	C	C	C	C	C	C	C	C	C	C	C	C	C	C	C	C	C	C	C	C	C	C	T	C	C	C	C	C
rs12051846	BodySize	chr17:45149530	A/G	Decreasing	0.00566	1.66262	synonymous_variant		DCAKD,HEXIM2,NMT1,CRHR1-IT1,LRRC37A4P,RP13-890H12.2,RP11-707O23.5,CTD-2020K17.3,DND1P1,ARHGAP27,SPATA32,RP11-798G7.5,FZD2,ACBD4			0	A	A	A	G	A	0	A	0	A	A	A	A	A	A	0	0	0	0	0	0	A	A	0	A	A	A	A	0	0	G	A	A	A	0	G	G	A
rs2732658	BodySize	chr17:46193796	G/A	Decreasing	0.0132	1.65662	5_prime_UTR_variant	CRHR1,MAPT,SPPL2C				0	G	G	T	0	G	G	G	G	G	G	G	G	0	G	G	G	G	G	G	G	G	G	G	0	0	G	G	G	G	G	G	G	G	0	G	G	G
rs4713844	BodySize	chr6:35260065	T/C	Increasing	3.12e-05	1.62748	intron_variant		DEF6,ZNF76,RPL10A,PPARD,C6orf106	KLF4,MAZ,PURA,SP1,SP3,ZN148	MAZ,SP1,SP3,ZN148	C	C	C	C	C	C	C	T	C	C	C	T	C	C	C	C	0	C	C	C	C	C	C	C	C	C	C	C	0	C	C	T	C	C	C	C	C	C
rs114623987	BodySize	chr6:35669610	C/T	Decreasing	0.00379	1.62533	intron_variant	SCUBE3,DEF6,PPARD,FANCE,RPL10A,TEAD3,TULP1,FKBP5,ARMC12,CLPSL2,CLPS,LHFPL5,SRPK1,SLC26A8,MAPK14,MAPK13	UHRF1BP1,DEF6,ZNF76,SRPK1,SNRPC,RP1-179N16.6	FOXF1,FOXJ3,FOXO3,FOXQ1,KLF3	KLF3	C	C	C	C	C	C	C	C	C	C	C	C	C	C	C	C	C	C	C	C	C	C	C	C	C	C	C	C	C	C	C	C	C	C	C	C	C	C
rs80038921	BodySize	chr17:46191861	G/C	Decreasing	0.0248	1.59919	intron_variant	CRHR1,MAPT,SPPL2C				G	G	A	A	G	G	A	G	A	G	A	G	G	A	A	A	A	A	A	A	A	C	G	G	G	G	G	G	A	A	G	G	G	A	0	G	G	G
rs62246361	BodySize	chr3:46960660	C/T	Decreasing	0.0084	1.59081	intron_variant	LTF,RTP3,LRRC2,TDGF1,ALS2CL,TMIE,PRSS50,MYL3,PTH1R,CCDC12,NBEAL2,KIF9,SETD2,KLHL18,PTPN23,SCAP	SCAP,NBEAL2,CCDC12,KLHL18,SETD2,TMIE,CCR2,PRSS50			0	C	C	C	C	C	C	C	C	C	C	C	C	C	C	C	C	C	C	C	C	C	C	C	C	C	C	C	C	C	C	C	C	C	0	C	C	C
rs2832034	BodySize	chr21:28742615	T/C	Decreasing	0.0436	1.58019	upstream_gene_variant		LTN1,N6AMT1,C21orf7,GRIK1			T	T	T	T	T	T	T	T	T	T	T	T	T	T	T	T	T	T	T	T	T	T	T	T	T	T	T	T	T	T	T	T	T	T	T	T	T	T
rs9380501	BodySize	chr6:35302812	T/C	Increasing	0.00674	1.54833	intron_variant		DEF6,ZNF76,RPL10A,C6orf106			C	C	C	C	0	C	C	C	C	C	C	C	C	C	C	C	C	C	C	C	C	C	C	C	C	C	C	C	C	C	C	C	0	C	C	C	C	C
rs330052	BodySize	chr8:9230745	A/G	Increasing	0.0355	1.54757	upstream_gene_variant	MFHAS1,ERI1,PPP1R3B,TNKS	RP11-62H7.2,RP11-10A14.5,MFHAS1,ALG1L13P,FAM86B3P			T	G	G	G	G	A	G	G	G	A	G	G	A	G	G	G	G	G	G	G	G	A	A	G	G	G	G	G	G	G	G	C	T	G	G	G	G	A
rs35901516	BodySize	chr4:183118807	A/G	Decreasing	0.00675	1.53352	intron_variant	WWC2,CDKN2AIP,ING2	WWC2			G	G	G	G	G	G	G	0	G	A	G	0	G	G	G	G	G	G	G	G	G	G	G	G	G	G	G	G	G	G	T	0	G	A	T	T	T	G
rs3821705	BodySize	chr3:134358169	G/A	Decreasing	0.0286	1.51738	intron_variant		ANAPC13,CEP63			G	G	G	G	0	A	G	G	G	A	G	G	A	A	A	G	G	G	G	G	G	A	A	G	G	G	G	G	G	G	A	G	G	G	G	G	G	A
rs113301871	BodySize	chr17:62478024	C/T	Decreasing	0.0348	1.48014	5_prime_UTR_variant		RP11-464D20.6			0	T	C	C	T	C	T	T	T	C	T	T	C	T	T	T	T	T	T	T	T	C	C	C	0	C	T	T	T	T	0	T	T	0	0	0	0	C
rs2019720	BodySize	chr5:112738582	A/G	Decreasing	0.0062	1.47962	intron_variant		REEP5,MCC,SRP19,DCP2,YTHDC2,CTC-487M23.5			A	A	A	T	A	A	A	A	A	A	A	A	A	A	A	A	A	A	A	A	A	A	A	A	A	A	0	0	A	A	A	A	A	A	A	A	A	A
rs10932763	BodySize	chr2:218221150	G/C	Decreasing	0.000157	1.46881	intron_variant	TNS1,RUFY4,CXCR2,CXCR1,ARPC2,GPBAR1,AAMP,CATIP,PNKD,TMBIM1,SLC11A1,CTDSP1,VIL1,USP37,PLCD4,RNF25,STK36	RP11-378A13.1,PNKD,GPBAR1,CXCR1,SLC11A1,TMBIM1,CXCR2,ARPC2,AAMP,CXCR2P1			G	G	G	G	G	G	G	C	G	G	G	C	G	G	G	G	G	G	G	G	G	G	G	A	A	A	G	G	G	G	G	C	G	G	G	G	G	G
rs2072594	BodySize	chr16:4846739	G/C	Increasing	0.0454	1.40505	5_prime_UTR_variant		ROGDI,ZNF500,PPL,UBN1,NMRAL1,GLYR1			G	G	G	G	G	G	G	G	G	G	G	G	G	G	G	G	G	G	G	G	G	G	G	G	G	G	G	G	G	G	G	G	G	G	0	G	G	A
rs10845701	BodySize	chr12:13047260	G/A	Decreasing	4.67e-08	1.38567	intron_variant	CREBL2,GPR19,CDKN1B,APOLD1,DDX47,GPRC5A,GPRC5D,HEBP1,FAM234B,GSG1,EMP1	KIAA1467,HEBP1			A	A	A	A	A	A	G	A	G	A	A	A	A	A	G	G	G	G	G	G	0	A	A	A	A	A	A	A	G	G	G	A	A	A	G	G	G	A
rs1314911	BodySize	chr14:68231523	A/G	Decreasing	3.29e-06	1.3659	intron_variant	RDH12,ZFYVE26,RAD51B		FOXC1,FOXO3,FOXP3	FOXP3	A	G	A	G	G	A	A	A	A	A	A	A	A	A	A	A	A	A	A	A	A	A	A	A	A	A	A	A	A	A	A	A	T	A	0	A	A	A
rs10742799	BodySize	chr11:47272161	T/C	Increasing	1.59e-05	1.35052	intron_variant	CKAP5,LRP4,ARFGAP2,PACSIN3,DDB2,ACP2,NR1H3,MADD,MYBPC3,SPI1,SLC39A13,PSMC3,RAPSN,CELF1,PTPMT1,KBTBD4,NDUFS3,C1QTNF4,MTCH2,FNBP4	ACP2,NR1H3,MYBPC3,C1QTNF4,DDB2,MADD,PSMC3,RP11-750H9.5,PTPRJ,ARFGAP2			T	T	C	T	T	C	C	C	C	C	C	T	C	C	C	C	C	C	C	C	C	C	C	C	C	C	C	C	C	C	T	C	G	C	T	T	T	T
rs62285134	BodySize	chr4:1747260	C/T	Decreasing	0.00117	1.32552	downstream_gene_variant	MAEA,UVSSA,NKX1-1,FAM53A,SLBP,TMEM129,TACC3,FGFR3,LETM1,NELFA,NAT8L,POLN	TACC3,SLBP,AC016773.1,FAM53A,RP11-1398P2.1,TMEM129,CRIPAK			0	C	C	C	C	C	C	T	C	C	C	T	C	C	C	C	C	C	0	C	C	C	C	C	C	C	C	C	0	C	C	T	C	C	C	C	C	C
rs11614212	BodySize	chr12:50506333	T/C	Increasing	9e-06	1.30119	intron_variant	ASIC1,SMARCD1,GPD1,CERS5,LIMA1,FAM186A,LARP4,DIP2B,ATF1,TMPRSS12	CERS5,ATF1,LIMA1,DIP2B,DAZAP2,POU6F1,METTL7A	FOXI1,NFYA,NFYB,PBX3		T	T	T	T	T	T	C	T	C	T	T	T	T	T	T	C	C	C	C	C	C	T	T	T	T	T	T	T	C	C	T	T	T	C	0	0	0	T
rs3817884	BodySize	chr20:37228101	C/T	Increasing	0.0111	1.29138	intron_variant	NDRG3,DSN1,SOGA1,TLDC2,SAMHD1,RBL1,MROH8,RPN2,GHRH,MANBAL,SRC,BLCAP,NNAT,CTNNBL1	MANBAL,RBL1,SAMHD1,RPN2,NDRG3,C20orf118			T	T	T	T	T	T	T	T	T	T	C	T	T	T	T	T	T	T	T	T	T	T	T	T	T	T	T	T	T	0	T	T	T	T	0	T	T	T
rs35310379	BodySize	chr6:41771445	C/T	Decreasing	1.94e-07	1.28514	synonymous_variant	FOXP4,MDFI,TFEB,PGC,FRS3,USP49,BYSL,MED20,CCND3,TAF8,GUCA1A,GUCA1B,MRPS10	FRS3,USP49,MED20,CCND3			C	T	G	G	T	C	C	T	A	C	T	T	C	C	C	C	T	T	T	T	C	C	C	C	C	C	T	T	0	C	T	T	C	C	C	C	C	C
rs1178014	BodySize	chr2:171347857	C/T	Decreasing	0.00993	1.28181	intron_variant	GORASP2,TLK1,DCAF17,METTL8,DYNC1I2,SLC25A12	CYBRD1,METTL8			C	C	C	C	C	C	C	C	C	C	C	C	C	C	C	C	C	C	C	C	C	C	C	C	C	C	C	C	C	C	C	C	C	C	C	C	C	C
rs187167	BodySize	chr5:139649425	G/A	Increasing	9.3e-05	1.27362	non_coding_transcript_exon_variant		CTNNA1,TMEM173,SPATA24	PLAG1		0	A	0	0	0	A	A	A	A	A	A	A	A	A	A	A	A	A	A	A	A	A	A	A	A	0	0	0	A	A	A	A	0	A	0	A	A	A
rs186433931	BodySize	chr9:96344727	T/A	Increasing	0.00777	1.25981	intron_variant		HABP4,CDC14B,ZNF367	KLF1,KLF4		G	T	G	G	C	T	G	T	G	T	0	T	T	G	G	G	G	G	G	G	G	C	T	G	A	G	A	A	G	G	T	T	C	G	T	T	T	T
rs7758598	BodySize	chr6:156161103	T/C	Increasing	0.000285	1.25695	regulatory_region_variant			NANOG	NANOG	A	T	A	A	T	T	0	T	0	T	T	T	T	0	0	0	0	0	0	0	0	T	T	T	T	T	A	A	0	0	T	T	T	T	T	T	T	T
rs73050168	BodySize	chr1:176854447	C/T	Decreasing	0.0252	1.24248	downstream_gene_variant	PAPPA2,ASTN1,BRINP2		RFX2,RFX3		C	C	C	T	C	C	C	C	C	C	C	C	C	C	C	C	C	C	C	C	C	C	C	C	C	C	C	C	C	C	C	C	C	C	C	C	C	C
rs4789722	BodySize	chr17:82194015	G/A	Decreasing	3.81e-06	1.22886	synonymous_variant	GCGR,PPP1R27,P4HB,ARHGDIA,ALYREF,ANAPC11,NPB,PCYT2,SIRT7,MAFG,PYCR1,MYADML2,NOTUM,ASPSCR1,LRRC45,RAC3,DCXR,GPS1,DUS1L,FASN,SLC16A3,CSNK1D,CD7	CCDC57,FASN,SLC16A3,DCXR,LRRC45,AC132872.2,STRA13,RFNG,HEXDC,ASPSCR1			G	G	G	C	C	G	G	G	G	G	G	G	G	G	G	G	G	G	G	G	G	G	A	G	G	G	G	G	G	G	G	G	G	G	G	G	G	G
rs954585	BodySize	chr9:106880425	A/G	Increasing	0.0377	1.22829	intron_variant	RAD23B				G	0	G	G	G	G	G	G	G	G	G	G	G	G	G	G	G	G	G	G	G	G	G	G	G	G	G	G	G	G	T	G	G	G	A	A	A	G
rs2525563	BodySize	chr17:31320900	T/G	Decreasing	0.0195	1.20286	intron_variant	EVI2A,EVI2B,NF1,OMG,RAB11FIP4	EVI2A,NF1,EVI2B,OMG,TEFM,CRLF3,RAB11FIP4	NR1I2,NR1I3	NR1I3	T	A	T	T	C	T	T	T	T	T	T	T	T	T	T	T	T	T	T	T	T	T	T	T	T	T	T	T	T	T	T	T	T	C	0	0	T	T
rs76917354	BodySize	chr6:35726478	C/T	Increasing	0.00119	1.13867	intron_variant	SCUBE3,DEF6,PPARD,FANCE,RPL10A,TEAD3,TULP1,FKBP5,ARMC12,CLPSL2,CLPS,LHFPL5,SRPK1,SLC26A8,MAPK14,MAPK13	UHRF1BP1,SLC26A8,SRPK1,RP1-179N16.6			C	C	C	C	T	C	T	C	T	C	C	C	C	C	C	T	T	T	T	T	T	C	C	A	A	A	C	C	T	T	C	C	C	C	C	C	C	C
rs3742445	BodySize	chr14:102509225	T/A	Decreasing	0.00607	1.11948	5_prime_UTR_variant		ANKRD9,CINP,TECPR2,ZNF839,EIF5			T	T	T	T	T	T	T	T	C	T	T	T	T	T	T	T	T	0	T	T	T	T	T	T	T	T	T	T	T	T	T	T	T	T	0	T	T	T
rs73079686	BodySize	chr4:1760780	T/C	Decreasing	2.31e-07	1.10733	regulatory_region_variant	MAEA,UVSSA,NKX1-1,FAM53A,SLBP,TMEM129,TACC3,FGFR3,LETM1,NELFA,NAT8L,POLN	AC016773.1,TACC3,FAM53A,TMEM129,SLBP,RP11-1398P2.1			0	T	T	T	T	T	T	C	T	T	T	C	T	T	T	T	T	T	T	T	T	T	T	T	T	0	T	T	0	T	T	C	T	T	T	T	T	T
rs2159398	BodySize	chr17:61551267	C/T	Increasing	0.0328	1.10248	regulatory_region_variant	BCAS3,TBX2,TBX4,BRIP1,INTS2,MED13		NKX22	NKX22	C	C	T	C	C	C	C	C	C	C	C	C	C	C	C	C	C	C	C	C	C	C	C	C	C	C	T	T	C	C	C	C	T	0	C	C	C	C
rs74060153	BodySize	chr14:60327780	T/A	Increasing	0.033	1.08981	downstream_gene_variant		PCNXL4,L3HYPDH			T	T	T	T	T	T	T	T	T	T	T	T	T	T	T	T	T	T	T	T	T	T	T	T	T	T	T	T	T	T	0	T	T	T	T	T	T	T
rs10886421	BodySize	chr10:119204674	T/C	Decreasing	0.0357	1.08362	upstream_gene_variant		SFXN4,PRDX3,GRK5,NANOS1			T	T	T	T	T	T	0	T	0	T	T	T	T	T	T	0	0	0	0	0	0	T	T	T	T	T	T	T	0	0	C	T	T	T	0	C	C	T
rs6499260	BodySize	chr16:69830782	G/A	Decreasing	4.35e-05	1.06876	intron_variant	TMED6,TERF2,NFAT5,NQO1,NOB1,WWP2	CLEC18C,NQO1,CLEC18A,TMED6,WWP2,SF3B3	OVOL1	OVOL1	A	A	G	G	C	G	G	G	G	G	A	G	G	G	G	G	G	G	G	G	A	G	G	G	G	G	G	G	G	G	A	G	0	G	G	G	G	G
rs142308789	BodySize	chr6:131250533	T/A	Increasing	8.56e-15	1.06257	5_prime_UTR_variant					T	T	C	T	T	T	A	T	A	T	T	T	T	A	A	A	A	A	A	A	A	T	T	T	T	T	T	T	A	A	0	T	T	A	0	A	A	T
rs880749	BodySize	chr17:29732962	T/C	Decreasing	4.96e-07	1.04686	intron_variant		SSH2,GIT1,BLMH,EFCAB5,CORO6,ABHD15,CPD,RP11-68I3.5,RP11-68I3.11	ARNT2	ARNT2	T	C	T	T	C	C	T	T	T	C	C	T	C	T	T	T	T	T	T	T	T	C	C	T	T	T	T	T	T	T	C	T	C	0	0	C	C	C
rs10784478	BodySize	chr12:65586054	A/G	Increasing	2.57e-11	1.04295	intron_variant	WIF1,LEMD3,MSRB3,HMGA2	LEMD3			G	G	G	G	G	G	G	G	G	G	G	G	G	G	G	G	G	G	G	G	G	G	G	G	G	G	G	G	G	G	G	G	G	G	0	G	G	G
rs174583	BodySize	chr11:61842288	C/T	Decreasing	0.0292	1.04171	intron_variant		FADS2,FADS1,TMEM258,MYRF,BEST1,FTH1			G	A	C	C	A	C	C	C	C	C	G	C	C	C	C	C	C	C	C	C	C	C	T	C	C	C	T	T	C	C	G	C	A	C	G	G	G	C
rs11898122	BodySize	chr2:71461003	G/A	Increasing	0.000255	1.03824	intron_variant	PAIP2B,DYSF	NAGK,ZNF638,MCEE,CLEC4F,DYSF	CTCF		C	T	T	T	T	T	T	C	T	T	T	C	T	T	T	T	T	T	T	T	T	T	T	T	T	T	T	T	T	T	G	C	T	T	C	C	C	T
rs6594	BodySize	chr7:23530970	T/C	Increasing	0.0159	1.03776	intron_variant		AC006026.13,GPNMB,TOMM7,CCDC126	NR1H2	NR1H2	T	T	T	T	T	T	T	T	0	T	T	T	T	T	T	T	T	0	T	0	T	T	T	T	T	T	T	T	T	T	T	T	T	0	T	T	T	T
rs1566538	BodySize	chr15:70063543	G/T	Decreasing	7.21e-08	1.03771	intron_variant	TLE3				G	0	G	G	G	G	A	0	A	G	G	0	G	G	G	A	A	A	A	A	A	G	G	G	G	G	G	G	A	A	G	0	G	G	G	G	G	G
rs747973	BodySize	chr16:29863930	A/G	Increasing	0.000872	1.03633	non_coding_transcript_exon_variant		MAPK3,C16orf54,MVP,INO80E,CDIPT,AC009133.12,YPEL3,RP11-455F5.3,TBX6,PPP4C,KCTD13,RP11-347C12.2,SEPHS2,AC009133.17,PAGR1	PURA		G	A	G	G	C	G	C	G	C	G	T	G	G	C	C	C	C	C	C	C	C	G	G	T	T	T	G	G	C	C	A	G	G	G	0	A	A	G
rs2844472	BodySize	chr6:31621909	A/G	Decreasing	0.00926	1.03429	intron_variant	ATP6V1G2,DDX39B,NFKBIL1,LTA,TNF,LTB,LST1,AIF1,PRRC2A,BAG6,APOM,GPANK1,CSNK2B,LY6G5B,LY6G5C,ABHD16A,LY6G6C,DDAH2,CLIC1,MSH5,SAPCD1,VWA7,LSM2,NEU1,EHMT2,SLC44A4,C2,ZBTB12,CFB,NELFE,DXO,STK19,TNXB		TYY1		T	0	T	T	T	A	T	T	0	A	T	T	A	C	C	T	T	T	T	T	T	A	A	T	T	T	T	T	T	T	G	T	T	0	0	G	G	A
rs59912932	BodySize	chr1:151281557	A/C	Decreasing	0.042	1.03429	missense_variant	ARNT,SETDB1,CERS2,ANXA9,BNIPL,CDC42SE1,GABPB2,SEMA6C,LYSMD1,TMOD4,TNFAIP8L2,VPS72,PIP5K1A,PSMD4,PI4KB,RFX5,SELENBP1,PSMB4,POGZ,CGN,TUFT1,SNX27	CDC42SE1,BNIPL,MLLT11,GABPB2,PIP5K1A,CTSK,PI4KB,SCNM1,RFX5,POGZ			T	A	A	A	A	A	A	A	A	A	A	A	A	A	A	A	A	A	A	A	A	C	A	A	A	A	A	A	A	A	A	A	T	A	0	A	A	A
rs2904315	BodySize	chr11:48088406	A/G	Decreasing	0.023	1.02448	intron_variant	MTCH2,FNBP4,NUP160	PTPRJ,MYBPC3,ACP2,C1QTNF4,NR1H3,NUP160,DDB2,AGBL2,PSMC3			A	A	A	A	A	A	A	A	A	A	A	G	A	A	A	A	A	A	A	A	A	A	A	A	A	A	A	A	A	A	A	A	A	A	A	A	A	A
rs6715064	BodySize	chr2:219177216	C/T	Decreasing	0.0151	1.004	5_prime_UTR_variant		SLC23A3,GLB1L,CNPPD1,FAM134A,CYP27A1,RQCD1,DNAJB2,PNKD,ATG9A,ZNF142,TTLL4			C	C	C	C	0	0	C	A	C	C	C	A	0	A	A	C	C	C	C	C	C	C	C	C	C	C	C	C	0	C	0	A	C	C	0	0	0	C
rs12744257	BodySize	chr1:53656367	G/A	Decreasing	0.000941	0.997238	intron_variant					0	G	G	G	A	G	G	G	G	G	A	G	G	G	G	G	G	G	G	G	G	G	G	G	G	G	G	G	G	G	C	G	G	G	C	C	C	G
rs6956736	BodySize	chr7:149196390	G/C	Decreasing	0.0234	0.975286	intron_variant		ZNF282,ZNF786,ZNF425,RP4-800G7.2,ZNF212,PDIA4			G	T	C	C	C	C	C	C	C	C	C	C	T	C	C	C	C	C	C	C	C	C	C	G	G	G	C	C	C	C	C	C	C	G	0	C	C	C
rs805305	BodySize	chr6:31729620	C/G	Increasing	0.00116	0.965571	5_prime_UTR_variant	ATP6V1G2,DDX39B,NFKBIL1,LTA,TNF,LTB,LST1,AIF1,PRRC2A,BAG6,APOM,GPANK1,CSNK2B,LY6G5B,LY6G5C,ABHD16A,LY6G6C,DDAH2,CLIC1,MSH5,SAPCD1,VWA7,LSM2,NEU1,EHMT2,SLC44A4,C2,ZBTB12,CFB,NELFE,DXO,STK19,TNXB,ATF6B,FKBPL,PRRT1,AGPAT1,EGFL8,PPT2,RNF5,AGER,PBX2,NOTCH4				G	G	G	G	G	G	G	C	G	G	G	C	G	G	G	G	G	G	G	G	G	G	G	G	G	G	G	G	G	G	G	C	G	G	0	G	G	G
rs6987519	BodySize	chr8:128175734	T/C	Decreasing	0.0331	0.954333	intergenic_variant					T	T	T	T	T	T	T	T	C	T	A	T	T	T	T	T	T	T	T	T	T	T	T	T	T	T	T	T	T	T	T	T	T	T	T	T	T	T
rs584025	BodySize	chr1:156118745	C/T	Increasing	1.39e-08	0.924571	intron_variant	DAP3,SYT11,RIT1,ARHGEF2,SSR2,UBQLN4,LAMTOR2,RAB25,MEX3A,LMNA,SEMA4A,SLC25A44,BGLAP,PAQR6,SMG5,TMEM79,GLMP,CCT3,TSACC,RHBG,MEF2D,IQGAP3,TTC24,GPATCH4	LMNA,C1orf85,PAQR6,SMG5,TMEM79,MSTO1,THBS3,LAMTOR2,GBAP1	EGR4,SP1,SP3	EGR4	T	C	T	G	C	C	T	T	T	C	C	T	C	T	T	A	T	T	T	T	T	C	C	T	T	T	T	T	T	T	G	T	C	T	0	G	G	C
rs73025487	BodySize	chr3:172215130	A/G	Increasing	0.0139	0.919571	intron_variant	PLD1,TMEM212,FNDC3B,GHSR,TNFSF10,NCEH1		HNF1A,HNF1B		G	G	G	G	A	A	A	A	A	A	A	A	A	0	A	A	A	A	A	A	A	A	A	A	A	A	G	G	A	A	A	A	A	A	A	A	A	A
rs12339493	BodySize	chr9:113580774	G/A	Decreasing	0.00322	0.890095	5_prime_UTR_variant		RGS3,ALAD,C9orf43			G	A	G	G	A	G	0	G	0	G	G	G	G	G	G	0	0	0	0	0	0	G	G	G	G	G	G	G	0	0	G	G	G	A	T	T	T	G
rs458983	BodySize	chr9:87148946	C/G	Increasing	0.00677	0.868238	intron_variant	GAS1,DAPK1	GAS1			G	0	G	G	C	G	G	G	A	G	T	G	G	G	G	G	G	G	G	G	G	G	G	T	T	T	G	G	G	G	G	G	0	G	0	T	T	G
rs71583465	BodySize	chr5:132258945	G/C	Increasing	1.84e-05	0.861571	intron_variant	MEIKIN,ACSL6,IL3,CSF2,P4HA2,PDLIM4,SLC22A4,SLC22A5,IRF1,IL5,RAD50,IL13,IL4,KIF3A	SLC22A5,SLC22A4,AC034220.3,CDC42SE2,P4HA2,KIF3A,IRF1			T	0	T	T	T	C	T	G	T	C	T	G	C	T	T	T	T	T	T	T	T	C	C	T	T	T	T	T	T	T	T	G	T	T	T	T	T	C
rs17095969	BodySize	chr10:119339510	C/T	Increasing	0.00327	0.858	intron_variant	NANOS1,EIF3A,SFXN4,PRDX3,GRK5	SFXN4			T	T	C	G	T	C	T	C	T	C	T	T	C	T	T	T	T	0	T	T	T	C	C	T	T	T	G	G	T	T	A	T	C	T	T	T	T	C
rs4764886	BodySize	chr12:102429944	T/C	Decreasing	2.23e-10	0.841333	intron_variant	NUP37,PARPBP,PMCH,IGF1,PAH	NUP37			T	C	T	T	C	T	T	T	T	T	T	T	T	T	T	T	T	T	T	T	T	T	C	T	T	T	T	T	T	T	C	T	C	T	C	C	C	T
rs10878303	BodySize	chr12:65604207	T/C	Increasing	5.91e-09	0.82381	intron_variant	LEMD3,MSRB3,HMGA2	LEMD3,TBC1D30	NR2E3		C	T	C	C	C	C	C	T	C	C	C	T	C	C	C	C	C	C	C	C	C	C	C	0	0	0	A	A	C	C	C	T	C	0	0	C	C	C
rs16950319	BodySize	chr18:49072786	T/C	Decreasing	0.00043	0.802143	intron_variant		DYM,RPL17			C	C	C	C	C	A	C	C	C	A	C	C	A	C	C	C	C	C	C	C	C	A	A	C	C	C	C	C	C	C	C	C	0	C	C	C	C	A
rs9957318	BodySize	chr18:35459152	A/G	Increasing	0.00941	0.795524	intron_variant		INO80C	ESR2	ESR2	G	0	G	G	G	G	G	G	G	G	G	G	G	G	G	G	G	G	G	G	G	G	G	G	G	G	G	G	G	G	0	G	0	G	G	G	G	G
rs36202958	BodySize	chr6:32608601	C/T	Decreasing	0.0439	0.793952	intergenic_variant		HLA-DQB1,HLA-DRB6,HLA-DRB5,HLA-DQA2,HLA-DQB2,HLA-DOB,HLA-DQB1-AS1,HLA-DQA1,VWA7,LY6G5C,C6orf48,LY6G5B,HLA-DRA,TAP2,PSMB8,HLA-DRB1			0	0	C	C	C	C	C	C	C	C	C	C	C	C	C	C	C	C	C	C	C	C	C	C	C	C	C	C	C	C	C	C	C	C	C	C	C	C
rs6694387	BodySize	chr1:172323075	T/C	Increasing	0.0238	0.788667	intron_variant		METTL13			C	0	C	C	C	C	C	T	C	C	0	C	C	C	C	C	C	C	C	C	C	C	C	C	C	C	C	C	C	C	C	C	C	C	C	C	C	C
rs11635675	BodySize	chr15:63501049	T/G	Increasing	0.00166	0.774762	upstream_gene_variant		USP3,HERC1,SNX1,TRIP4,AC007950.1,CSNK1G1			T	T	T	T	T	T	0	T	0	T	A	T	T	0	0	0	0	0	0	0	0	T	T	G	G	G	T	T	0	0	T	0	T	T	T	T	T	T
rs75367758	BodySize	chr3:141383728	G/A	Increasing	7.9e-05	0.774429	intron_variant	SLC25A36,SPSB4,PXYLP1,ZBTB38,RASA2,RNF7,ATP1B3	ZBTB38			A	G	G	G	G	G	A	C	A	G	G	C	G	A	A	A	A	A	A	A	A	G	G	G	G	G	G	G	A	A	G	C	G	G	A	A	A	G
rs77379145	BodySize	chr6:35720170	G/A	Increasing	0.00377	0.760714	intron_variant	SCUBE3,DEF6,PPARD,FANCE,RPL10A,TEAD3,TULP1,FKBP5,ARMC12,CLPSL2,CLPS,LHFPL5,SRPK1,SLC26A8,MAPK14,MAPK13	UHRF1BP1,MAPK14	PLAG1	PLAG1	G	G	G	G	A	G	0	G	G	G	G	G	G	G	G	G	G	G	G	G	G	G	G	G	G	G	G	G	0	0	G	G	G	G	0	G	G	G
rs4732053	BodySize	chr7:134737755	T/C	Decreasing	0.0206	0.751667	upstream_gene_variant	BPGM,CALD1,AGBL3,TMEM140,WDR91,STRA8	AKR1B1			T	T	T	T	T	C	T	T	T	C	T	T	T	T	T	T	T	T	T	T	T	C	C	T	T	T	T	T	T	T	T	T	T	T	T	T	T	T
rs885949	BodySize	chr6:31172453	T/C	Decreasing	0.0144	0.746952	intron_variant					T	0	T	T	G	T	G	T	G	T	T	T	T	T	T	G	G	G	G	G	G	T	T	T	T	T	T	T	G	G	T	T	T	C	C	C	C	T
rs16975684	BodySize	chr19:42202168	G/A	Decreasing	0.0163	0.740619	intron_variant	LYPD4,DMRTC2,RPS19,CD79A,RABAC1,ATP1A3,GRIK5,POU2F2,DEDD2,GSK3A,ERF,CIC,PAFAH1B3,PRR19,TMEM145,MEGF8,CEACAM1,CXCL17,LIPE	RABAC1,PAFAH1B3,CNFN,ZNF574,DEDD2,AC020956.3,AC006129.2,DMRTC2,AC020956.1,CTC-378H22.1			G	C	T	T	G	G	G	G	G	G	0	G	G	G	G	G	G	G	G	G	G	G	G	G	G	G	G	G	G	G	G	G	G	G	G	G	G	G
rs7306988	BodySize	chr12:510652	G/A	Increasing	0.00674	0.728952	intron_variant		B4GALNT3,KDM5A,CCDC77,NINJ2,RP11-218M22.1	KLF4,MAZ,PURA,SP1,SP3,WT1,ZN148	KLF4,MAZ,WT1	G	G	G	G	G	G	G	G	G	G	G	G	G	G	G	G	G	G	G	G	G	G	G	A	A	A	G	G	0	G	G	G	G	G	0	G	G	G
rs3132520	BodySize	chr6:31172241	C/T	Decreasing	4.09e-09	0.708143	intron_variant					C	0	C	C	T	C	C	C	C	C	T	C	C	C	C	C	C	0	C	C	C	C	C	T	0	C	C	C	C	C	T	C	T	C	T	T	T	C
rs6490102	BodySize	chr12:116996417	A/T	Increasing	0.000337	0.706143	intron_variant		TESC,HRK,RNFT2,C12orf49			C	A	T	T	T	T	T	T	T	T	T	T	T	T	T	T	T	T	T	T	T	T	T	T	T	T	T	T	T	T	T	T	T	T	T	T	T	T
rs1281155	BodySize	chr9:127128593	G/A	Increasing	0.0148	0.696524	intron_variant	LMX1B,ZBTB43,ZBTB34,ANGPTL2,RALGPS1,GARNL3,SLC2A8,RPL12,LRSAM1,STXBP1	RALGPS1,ZBTB34,SLC2A8,RP13-225O21.2,ZNF79,GARNL3			0	G	A	A	A	A	A	A	0	A	A	A	A	A	A	A	A	A	A	A	A	A	A	A	A	A	A	A	A	A	A	A	A	A	0	A	A	A
rs4947324	BodySize	chr6:31560363	C/T	Decreasing	0.000229	0.677619	downstream_gene_variant		MICA,MICB,LST1,HLA-DRB6,TCF19,HLA-DRB5,HLA-C,NFKBIL1,LTA,HLA-B,PSORS1C3,LY6G5C,DDR1,ATF6B,AGPAT1,TNF,HCG27,HCG22,NOTCH4,VARS2,MSH5,CCHCR1,XXbac-BPG299F13.16,DDAH2,VWA7,BAG6,ATP6V1G2,HLA-S			C	0	C	C	0	C	C	C	C	C	C	C	C	C	C	C	C	C	C	C	C	C	C	T	T	T	C	C	C	C	C	C	C	C	C	C	C	C
rs1886686	BodySize	chr1:66924795	C/G	Increasing	0.0479	0.676571	missense_variant		MIER1,SLC35D1			G	G	G	G	G	G	G	C	G	G	G	G	G	G	G	G	G	G	G	G	G	G	G	G	G	G	G	G	G	G	G	G	G	G	0	G	G	G
rs9854494	BodySize	chr3:135922990	T/C	Decreasing	1.79e-08	0.671952	upstream_gene_variant	PPP2R3A,MSL2,PCCB,STAG1	PCCB,PPP2R3A,MSL2			T	G	T	T	T	T	T	0	T	T	T	0	T	T	T	T	T	T	T	T	T	T	T	T	T	T	T	T	T	T	C	0	T	T	0	0	0	T
rs114196239	BodySize	chr2:219229595	G/A	Increasing	3.88e-15	0.666048	5_prime_UTR_variant		PTPRN,ATG9A,FAM134A,DNAJB2			G	G	G	T	G	G	A	G	A	G	G	G	G	A	A	A	T	A	T	A	A	G	G	A	A	A	A	A	A	A	G	G	G	A	0	G	G	G
rs62198570	BodySize	chr2:231780710	T/C	Decreasing	1.38e-07	0.655571	intron_variant		PDE6D,COPS7B			0	C	T	T	T	T	T	T	T	T	0	T	T	T	T	T	T	T	T	T	T	T	T	T	T	T	T	T	T	T	G	T	0	T	0	G	G	T
rs7602904	BodySize	chr2:111123033	C/T	Increasing	6.55e-06	0.654857	intron_variant	BUB1,BCL2L11	AC108463.2			0	C	T	T	T	T	T	T	T	T	T	T	T	0	T	C	T	T	T	T	T	T	T	T	T	0	T	T	0	T	T	T	T	T	0	T	T	T
rs443436	BodySize	chr3:50639175	T/C	Decreasing	8.66e-05	0.64919	intron_variant	SEMA3F,GNAT1,SLC38A3,GNAI2,SEMA3B,LSMEM2,IFRD2,HYAL3,HYAL1,HYAL2,TUSC2,RASSF1,ZMYND10,NPRL2,CACNA2D2,TMEM115,HEMK1,CISH,MAPKAPK3,DOCK3	MAPKAPK3,RBM6,UBA7,DOCK3,HEMK1,C3orf18,MANF			T	T	T	T	G	T	T	T	T	T	T	T	T	T	T	T	T	T	T	T	T	T	T	T	T	T	T	T	T	T	T	T	T	T	0	T	T	T
rs11183617	BodySize	chr12:46801516	C/T	Decreasing	8.05e-07	0.643476	intron_variant		RP11-96H19.1	NFAC1	NFAC1	C	T	C	C	T	C	C	C	C	C	C	C	C	C	C	C	C	C	C	C	C	C	C	C	C	C	C	C	C	C	C	C	C	C	0	C	C	C
rs10501321	BodySize	chr11:47273085	T/C	Increasing	0.0151	0.614476	intron_variant	CKAP5,LRP4,ARFGAP2,PACSIN3,DDB2,ACP2,NR1H3,MADD,MYBPC3,SPI1,SLC39A13,PSMC3,RAPSN,CELF1,PTPMT1,KBTBD4,NDUFS3,C1QTNF4,MTCH2,FNBP4	ACP2,NR1H3,MYBPC3,C1QTNF4,DDB2,MADD,PSMC3,RP11-750H9.5,PTPRJ,ARFGAP2			C	C	C	C	C	C	C	C	C	C	C	C	C	C	C	C	C	C	C	C	C	C	C	C	C	C	C	C	C	C	C	C	C	C	C	C	C	C
rs117081989	BodySize	chr7:19681838	T/C	Increasing	2.97e-09	0.614238	intergenic_variant		TWISTNB			C	T	C	C	T	C	C	C	C	C	T	C	C	C	C	C	C	C	C	C	C	C	C	C	C	C	C	C	C	C	0	C	0	C	0	0	0	C
rs1322816	BodySize	chr6:109382534	C/A	Decreasing	0.00132	0.609619	5_prime_UTR_variant		SMPD2,MICAL1,AKD1,FIG4,CD164,ZBTB24,PPIL6	MAZ		C	0	C	C	C	C	C	C	C	C	C	C	C	C	C	C	C	C	C	C	C	C	C	C	C	C	C	C	C	C	A	C	C	C	0	C	C	C
rs17188113	BodySize	chr6:30163356	T/G	Decreasing	2.51e-05	0.608619	5_prime_UTR_variant			ATF2,RARG,THA,THB		0	T	T	T	T	T	T	T	T	T	T	T	T	T	T	T	T	T	T	T	T	T	T	T	T	T	T	T	C	C	0	T	T	C	C	C	C	T
rs12804719	BodySize	chr11:65833655	G/A	Decreasing	0.00309	0.59981	5_prime_UTR_variant	DPF2,TIGD3,FRMD8,SLC25A45,LTBP3,SCYL1,FAM89B,EHBP1L1,KCNK7,MAP3K11,PCNX3,SIPA1,RELA,KAT5,RNASEH2C,AP5B1,OVOL1,CFL1,EFEMP2,MUS81,CTSW,FIBP,CCDC85B,FOSL1,DRAP1,TSGA10IP,SART1,EIF1AD,BANF1,CST6,CATSPER1,GAL3ST3,SF3B2,PACS1,KLC2,CNIH2,RAB1B,YIF1A,TMEM151A,CD248	CTSW,RNASEH2C,EFEMP2,RP11-770G2.2,FIBP,MAP3K11,SF3B2,CTSF,BANF1,FAM89B,CCS,CFL1,ACTN3,SCYL1,SPDYC,CAPN1			0	G	G	0	G	G	G	G	G	G	G	G	G	G	G	G	G	G	0	G	G	G	G	G	G	0	G	G	0	G	G	G	G	G	0	A	A	G
rs2077173	BodySize	chr11:118621886	G/A	Increasing	6.3e-13	0.598286	intron_variant	SCN2B,JAML,MPZL3,MPZL2,CD3E,CD3D,CD3G,UBE4A,KMT2A,TTC36,IFT46,TMEM25,ARCN1,PHLDB1,TREH,DDX6,CXCR5,BCL9L,UPK2,FOXR1,RPS25,TRAPPC4,SLC37A4,HYOU1,VPS11,HMBS,DPAGT1	AP002954.4,MPZL2,ARCN1,MPZL3,AMICA1,RP11-832A4.5,IFT46			0	G	A	C	G	G	A	A	A	G	G	A	G	A	A	A	A	A	A	A	A	G	G	A	A	A	C	C	A	A	G	A	G	C	0	G	G	G
rs2295443	BodySize	chr20:34586033	T/C	Increasing	0.0153	0.591905	intron_variant		MAP1LC3A,TRPC4AP,TP53INP2,NCOA6,EDEM2,ITCH,EIF6,CHMP4B,RP4-614O4.12,GSS,PIGU,PROCR	HESX1		C	C	C	C	C	T	C	C	C	T	C	C	T	C	C	C	C	C	C	C	C	T	T	C	C	C	C	C	C	C	T	C	C	C	0	C	C	T
rs3860047	BodySize	chr8:13292036	G/T	Increasing	0.00229	0.590381	intron_variant	DLC1				T	T	T	T	T	T	T	T	T	T	T	T	T	T	T	T	T	T	T	T	T	T	0	T	T	T	T	T	T	T	T	T	T	T	T	T	T	T
rs11183479	BodySize	chr12:46430391	T/C	Increasing	1.18e-06	0.585952	intron_variant	SCAF11,SLC38A1,SLC38A2,SLC38A4	RP11-96H19.1			C	C	C	C	T	C	C	C	C	C	C	C	C	C	C	C	C	C	C	C	C	T	C	C	C	C	C	C	C	C	T	C	C	C	0	0	A	C
rs559476	BodySize	chr1:183191579	T/C	Decreasing	0.0293	0.515286	intron_variant		LAMC1,SMG7			T	C	T	T	T	T	T	T	T	T	T	T	T	T	T	T	T	T	T	T	T	T	T	T	T	T	T	T	T	T	T	T	T	T	0	G	G	T
rs6885541	BodySize	chr5:56815040	G/C	Increasing	4.72e-08	0.510429	upstream_gene_variant		SETD9			0	G	A	A	C	C	C	0	C	C	0	0	C	C	C	C	C	C	C	C	C	C	C	C	C	C	A	A	0	C	C	0	0	C	0	C	C	C
rs12502590	BodySize	chr4:76902499	G/A	Increasing	0.000165	0.49281	upstream_gene_variant	CCDC158,SHROOM3,SOWAHB,CCNI,CCNG2				G	G	G	G	G	G	A	G	A	G	G	G	G	G	G	A	A	A	A	A	A	G	G	G	G	G	G	G	A	A	G	G	G	G	G	G	G	G
rs665979	BodySize	chr1:156129849	C/G	Increasing	0.0308	0.484667	5_prime_UTR_variant	DAP3,SYT11,RIT1,ARHGEF2,SSR2,UBQLN4,LAMTOR2,RAB25,MEX3A,LMNA,SEMA4A,SLC25A44,BGLAP,PAQR6,SMG5,TMEM79,GLMP,CCT3,TSACC,RHBG,MEF2D,IQGAP3,TTC24,GPATCH4	LMNA,C1orf85,PAQR6,SMG5,TMEM79,MSTO1,THBS3,LAMTOR2,CCT3			C	C	C	C	C	C	C	C	C	C	T	C	C	C	C	C	C	C	C	C	C	C	C	C	C	C	C	C	C	C	C	C	C	C	0	T	T	C
rs4867121	BodySize	chr5:32692452	T/C	Increasing	0.00418	0.482	intron_variant					C	A	C	C	C	0	C	C	C	0	C	C	0	C	C	C	C	C	C	C	C	0	0	A	A	A	T	T	C	C	0	C	T	0	T	T	T	0
rs4378658	BodySize	chr17:48916018	G/A	Decreasing	4.13e-05	0.474714	non_coding_transcript_exon_variant		UBE2Z,ATP5G1,CALCOCO2,HOXB2,GNGT2			A	A	A	A	A	G	A	0	A	A	A	0	G	G	G	A	A	A	A	A	A	G	A	A	A	A	A	A	A	A	A	0	A	A	A	A	A	A
rs838144	BodySize	chr19:48746992	C/T	Increasing	4.2e-05	0.472333	upstream_gene_variant	EMP3,TMEM143,SYNGR4,GRIN2D,KDELR1,GRWD1,KCNJ14,CYTH2,LMTK3,SULT2B1,FAM83E,SPACA4,RPL18,SPHK2,DBP,MAMSTR,RASIP1,IZUMO1,FUT1,FGF21,BCAT2,HSD17B14,PLEKHA4,PPP1R15A,TULP2,NUCB1,DHDH,BAX,GYS1,RUVBL2,PPFIA3,HRC,TRPM4	NTN5,RASIP1,SPHK2,CA11,SEC1P,SULT2B1,PLA2G4C	SP1,SP2,SP3	SP1,SP3	T	C	T	T	0	T	A	T	T	T	0	T	T	C	C	A	T	T	T	T	T	T	T	T	T	T	T	T	A	A	C	T	0	T	0	A	A	T
rs4820089	BodySize	chr22:32660420	G/A	Decreasing	0.012	0.469857	intron_variant	RTCB,BPIFC,FBXO7,SYN3,TIMP3				G	G	C	G	G	G	G	G	G	G	G	G	G	G	G	G	G	G	G	G	G	G	G	G	G	G	G	G	G	G	0	G	A	G	0	0	0	G
rs60261365	BodySize	chr17:61396014	T/C	Decreasing	0.0287	0.467048	intron_variant					0	A	T	T	C	C	0	T	A	C	C	T	C	T	T	0	0	0	0	0	0	C	C	T	T	T	T	T	0	0	C	T	C	T	A	A	A	C
rs9881468	BodySize	chr3:52794622	C/T	Decreasing	1.86e-05	0.459857	upstream_gene_variant	DNAH1,BAP1,PHF7,SEMA3G,TNNC1,NISCH,STAB1,NT5DC2,PBRM1,GNL3,GLT8D1,SPCS1,NEK4,ITIH1,ITIH3,ITIH4,SFMBT1,RFT1,PRKCD,TKT	ITIH4,NT5DC2,PPM1M,GLYCTK,SPCS1,RP5-1157M23.2,GNL3,GLT8D1,SERBP1P3,RFT1,GLYCTK-AS1,MUSTN1,RP11-168J18.6,WDR82,TWF2,NEK4,SMIM4,DNAH1,ITIH3,TMEM110,ALAS1			C	C	C	C	C	C	C	T	C	C	C	T	C	C	C	C	C	C	C	C	C	C	C	C	C	C	C	C	C	C	C	T	C	C	C	C	C	C
rs2355321	BodySize	chr3:50572387	A/G	Increasing	0.0176	0.454762	intron_variant		MAPKAPK3,RBM6,UBA7,HEMK1,C3orf18,DOCK3,MANF,FAM212A			A	A	G	G	A	A	A	A	A	A	A	0	A	A	A	A	A	A	A	A	A	A	C	A	A	A	A	A	A	A	A	A	A	A	0	A	A	A
rs4900470	BodySize	chr14:100678369	G/A	Decreasing	0.000716	0.447571	intron_variant		MEG3,BEGAIN			G	G	G	A	0	G	G	G	G	G	G	G	G	G	G	G	0	G	G	G	G	0	G	0	0	0	0	0	0	G	0	G	G	G	0	0	0	G
rs570164	BodySize	chr8:27646146	A/G	Increasing	0.00584	0.446524	intron_variant	CLU,CCDC25,ESCO2,PBK,SCARA3,SCARA5,NUGGC,ELP3	CCDC25,EPHX2,SCARA5			G	A	G	G	A	A	A	A	A	A	A	A	A	A	A	A	A	A	A	A	A	A	A	A	A	A	G	G	A	A	A	A	A	G	A	A	A	A
rs878340	BodySize	chr16:14301311	T/C	Decreasing	0.0014	0.444286	upstream_gene_variant	ERCC4,PARN,BFAR				T	T	T	T	T	T	T	T	T	T	0	T	T	T	T	T	T	T	T	T	T	T	T	T	T	T	T	T	T	T	0	T	T	T	0	T	T	T
rs1910466	BodySize	chr3:147368491	T/C	Decreasing	3.14e-06	0.442333	intron_variant	ZIC4,ZIC1				C	0	C	C	C	C	T	C	T	C	C	C	C	C	C	T	T	T	T	T	T	C	C	C	C	C	C	C	T	T	C	C	C	C	C	C	C	C
rs28637457	BodySize	chr3:98962478	T/C	Increasing	9.92e-09	0.440952	intron_variant	CLDND1,GPR15,CPOX,ST3GAL6,DCBLD2	DCBLD2,RP11-319J24.3	STAT6		C	T	C	C	0	C	C	T	C	C	C	T	C	A	A	C	C	C	C	C	C	C	C	0	0	0	C	C	C	C	T	T	C	C	C	C	C	C
rs1274650	BodySize	chr14:68209466	G/A	Decreasing	0.00551	0.430905	intron_variant					T	0	C	C	0	A	C	C	C	A	C	0	A	C	C	C	C	C	C	C	0	A	A	C	C	C	C	C	C	C	C	C	C	C	C	C	C	A
rs10981819	BodySize	chr9:113548723	C/T	Decreasing	0.0337	0.425476	intron_variant		RGS3,ALAD,C9orf43	MECP2,ZFX	MECP2	C	T	C	C	C	C	C	G	C	C	0	G	C	C	C	C	T	T	T	T	T	C	C	0	0	0	C	C	C	C	C	G	C	C	C	C	C	C
rs2064453	BodySize	chr20:34873017	T/C	Increasing	0.0103	0.418143	splice_region_variant		RP4-614O4.12,GGT7,TRPC4AP,UQCC,EIF6,MAP1LC3A,PROCR,NCOA6,ITCH,MYH7B,EDEM2,TP53INP2,PIGU,ACSS2,EIF2S2,MMP24			G	G	G	G	G	C	G	G	G	C	G	G	C	G	G	G	G	G	G	G	G	C	C	G	G	G	G	G	0	G	0	G	G	A	0	G	G	C
rs13007686	BodySize	chr2:25062811	C/T	Decreasing	0.0102	0.394952	intron_variant		DNAJC27,NCOA1,POMC			C	C	C	C	C	C	C	0	C	C	C	0	C	C	C	C	C	C	C	C	C	C	C	C	C	C	C	C	C	C	C	0	A	C	0	0	0	C
rs10983068	BodySize	chr9:116156210	C/T	Increasing	1.92e-06	0.389	intron_variant	PAPPA,ASTN2,TRIM32				C	G	C	C	C	C	C	C	C	C	C	C	C	T	T	C	C	C	C	C	C	C	C	A	A	A	C	C	C	C	0	C	C	C	0	0	0	A
rs10832246	BodySize	chr11:14359292	G/A	Decreasing	0.000732	0.386238	intron_variant		COPB1,SPON1,RRAS2,PDE3B			G	0	G	G	0	G	G	G	G	G	G	G	G	G	G	G	G	G	G	G	G	G	G	G	G	G	G	G	0	G	G	G	A	G	0	G	G	G
rs17661047	BodySize	chr6:81751236	T/A	Increasing	0.0244	0.378905	intron_variant		FAM46A			C	C	C	C	C	C	C	C	C	C	C	C	C	C	C	C	C	C	C	C	C	C	C	C	C	C	T	T	C	C	C	C	C	C	0	C	C	C
rs77784136	BodySize	chr10:91799077	C/G	Increasing	5.26e-06	0.376381	intron_variant		TNKS2,BTAF1,MARCH5,RP11-251A15.4			C	C	C	C	C	C	G	C	G	C	C	T	C	C	C	G	G	G	G	G	G	C	C	C	C	C	C	C	G	G	0	C	C	C	0	T	T	C
rs12653461	BodySize	chr5:123672152	A/G	Decreasing	0.0045	0.361857	intergenic_variant		CEP120			A	A	A	A	A	A	A	A	A	A	A	A	A	A	A	A	A	A	A	A	A	A	A	A	A	A	A	A	A	A	A	A	A	A	A	A	A	A
rs116896792	BodySize	chr12:122464370	T/C	Decreasing	0.000113	0.358524	regulatory_region_variant		RP11-324E6.6,HCAR1,HCAR3,ABCB9,MLXIP,RILPL2,SETD8,LRRC43			T	0	T	T	0	T	T	C	T	T	A	C	T	T	T	T	T	T	T	T	T	T	T	C	C	C	T	T	T	T	C	T	A	T	C	C	0	T
rs13233394	BodySize	chr7:135558502	T/C	Increasing	2.57e-05	0.355571	intron_variant		C7orf73,SLC13A4,NUP205,CNOT4			C	0	C	C	A	C	C	T	C	C	C	T	C	C	C	C	C	C	C	C	C	C	C	C	C	C	0	0	C	C	T	T	0	C	0	C	C	C
rs7022452	BodySize	chr9:95025730	A/G	Increasing	0.000152	0.350238	intron_variant		C9orf3			A	A	A	A	A	A	A	A	A	A	A	A	A	G	G	A	A	A	A	A	A	0	A	A	A	A	A	A	A	A	G	G	A	A	A	A	A	A
rs45500792	BodySize	chr19:41397804	T/G	Decreasing	0.0499	0.337238	5_prime_UTR_variant		TMEM91,ATP5SL,CEACAM4,CEACAM21,B3GNT8,CEACAMP3,BCKDHA			A	G	A	A	A	A	A	A	A	A	A	0	A	A	A	A	A	A	A	A	A	A	A	A	A	A	A	A	A	A	A	A	A	A	0	A	A	A
rs117124984	BodySize	chr17:45974232	C/G	Decreasing	0.00591	0.334381	5_prime_UTR_variant		CRHR1-IT1,LRRC37A4P,KANSL1-AS1,RP11-707O23.5,DND1P1,LRRC37A2,RP11-259G18.3,RP11-259G18.1,RP11-259G18.2,ARHGAP27,RP11-798G7.5,NSF,ARL17A,NSFP1,LRRC37A,RP11-798G7.6,KANSL1,PLEKHM1,WNT3,DCAKD,RP11-798G7.8,ACBD4,HEXIM2,CTD-2020K17.1	KLF15,MAZ,ZIC1,ZIC2	MAZ,ZIC2	A	T	A	A	A	C	A	G	A	C	A	G	C	A	A	A	A	A	A	A	A	C	C	A	A	A	A	A	A	A	0	A	A	A	0	A	A	C
rs12529697	BodySize	chr6:31157640	G/A	Decreasing	0.0326	0.328119	5_prime_UTR_variant					G	G	G	G	G	G	0	G	0	G	G	G	G	0	0	0	0	0	0	0	0	G	G	G	G	G	G	G	0	0	G	G	G	0	0	T	T	G
rs72856720	BodySize	chr6:31157640	C/G	Decreasing	0.0135	0.328119	5_prime_UTR_variant					C	C	C	T	C	C	C	C	C	C	C	C	C	C	C	C	C	C	C	C	C	C	C	C	C	C	C	C	C	C	T	C	C	C	0	C	C	C
rs11190600	BodySize	chr10:100535911	T/G	Decreasing	6.78e-07	0.326286	5_prime_UTR_variant		SEC31B,HIF1AN,NDUFB8			T	G	T	T	G	T	T	T	T	T	T	T	T	T	T	T	T	T	T	T	T	T	T	T	T	T	T	T	T	T	T	T	T	T	0	T	T	T
rs954866	BodySize	chr12:20681095	A/G	Decreasing	0.0209	0.320333	3_prime_UTR_variant	PDE3A,SLCO1C1				A	A	A	A	A	A	A	0	A	A	T	0	A	A	A	A	A	A	A	A	A	A	A	A	A	A	A	A	A	A	0	0	A	A	0	A	A	A
rs7794241	BodySize	chr7:18873767	C/A	Decreasing	0.0282	0.315	intron_variant					T	0	T	T	C	C	C	C	C	C	A	C	C	C	C	C	C	C	C	C	C	C	C	T	T	T	T	T	C	C	C	C	C	T	0	C	C	C
rs2295444	BodySize	chr20:34586089	C/T	Increasing	4.38e-11	0.295857	intron_variant	AHCY,ITCH,DYNLRB1,MAP1LC3A,PIGU,NCOA6,GGT7,ACSS2,GSS,MYH7B,TRPC4AP	MAP1LC3A,ITCH,EIF6,UQCC,GGT7,EDEM2,RP4-614O4.12,PROCR,EIF2S2,MYH7B,MMP24,RP5-1125A11.1,PIGU,RP4-614O4.11,NCOA6,MMP24-AS1,CHMP4B			T	C	C	C	T	C	T	C	T	C	C	C	C	T	T	T	T	T	T	T	T	C	C	T	T	T	C	C	T	T	C	C	C	T	0	C	C	C
rs1379592	BodySize	chr17:21288847	T/G	Increasing	0.00556	0.289762	intron_variant		C17orf103,DHRS7B			G	0	G	G	A	A	G	T	G	A	G	G	A	G	G	G	G	G	G	G	G	A	A	G	G	G	A	A	G	G	T	G	G	G	0	G	G	A
rs9535292	BodySize	chr13:49669915	T/C	Increasing	0.00402	0.286667	intron_variant		RCBTB1,EBPL,DLEU1,PHF11,KCNRG,KPNA3,ARL11	CTCF		C	A	T	C	C	C	C	0	C	C	C	0	C	C	C	C	C	C	C	C	C	0	C	C	C	C	0	0	C	C	C	0	C	C	C	C	C	C
rs370612	BodySize	chr3:152258774	G/T	Increasing	0.0129	0.280905	intron_variant		MBNL1			T	0	T	T	0	T	T	C	T	T	T	C	T	T	T	T	T	T	T	T	T	T	T	T	T	T	G	G	T	T	T	C	T	0	0	T	T	T
rs2157323	BodySize	chr6:116408626	T/C	Increasing	0.00453	0.276905	intron_variant		DSE,FAM26F,NT5DC1			T	T	T	0	C	C	C	T	C	C	G	T	G	0	0	C	C	C	C	C	C	C	C	T	T	T	T	T	C	C	A	T	G	T	T	T	T	C
rs1440093	BodySize	chr12:96398506	C/T	Increasing	0.00135	0.275905	intron_variant	CCDC38,AMDHD1,HAL,LTA4H,ELK3,CDK17,CFAP54				T	T	T	T	T	T	T	0	T	T	G	T	T	T	T	T	T	T	T	T	T	T	T	T	T	T	T	T	T	T	T	T	T	0	T	T	T	T
rs41282114	BodySize	chr20:5128067	C/T	Decreasing	0.0117	0.259905	intron_variant	PRNP,PRND,RASSF2,SLC23A2,TMEM230,PCNA,CDS2,PROKR2,GPCPD1	PCNA,TMEM230	RARA,YBOX1		A	A	A	A	A	C	A	A	A	C	T	0	C	A	A	A	A	A	A	A	A	C	C	A	A	A	A	A	A	A	A	A	A	A	0	A	A	C
rs12031794	BodySize	chr1:53656155	C/T	Increasing	2.03e-05	0.25981	intron_variant			COT2		C	C	C	A	C	A	T	C	T	G	C	C	G	C	C	T	T	T	T	T	T	G	G	C	C	C	C	C	T	T	C	C	0	C	C	C	C	G
rs9469982	BodySize	chr6:35299781	G/A	Increasing	0.000251	0.256762	intron_variant		DEF6,ZNF76,RPL10A,C6orf106,UHRF1BP1,RPS10,NUDT3	SOX15,SOX9	SOX15,SOX9	G	C	A	A	0	G	G	T	G	G	G	G	G	G	G	G	G	G	G	G	G	G	G	G	G	G	0	0	G	G	G	G	G	G	G	G	G	G
rs9272736	BodySize	chr6:32641904	G/A	Decreasing	0.00364	0.251238	intron_variant		HLA-DRB6,HLA-DQA2,HLA-DQA1,HLA-DRB1,HLA-DQB1,HLA-DRB5,HLA-DQB1-AS1,HLA-DOB,SKIV2L,AGER,CYP21A1P			0	G	G	G	G	G	G	G	G	G	G	G	G	0	0	0	0	A	0	0	G	G	G	G	0	G	G	G	G	G	0	G	A	G	0	0	0	G
rs2279014	BodySize	chr2:218396463	C/T	Decreasing	0.000389	0.248524	3_prime_UTR_variant	TNS1,RUFY4,CXCR2,CXCR1,ARPC2,GPBAR1,AAMP,CATIP,PNKD,TMBIM1,SLC11A1,CTDSP1,VIL1,USP37,PLCD4,RNF25,STK36,TTLL4,PRKAG3,WNT6	SLC11A1,CYP27A1,PNKD,RP11-378A13.1,C2orf62,RQCD1,ZNF142,VIL1,TMBIM1,CXCR1,USP37,CTDSP1,CXCR2,GPBAR1,STK36			C	T	C	C	C	C	C	C	A	C	T	C	C	C	C	C	C	C	C	C	C	C	C	T	T	T	C	C	C	C	G	C	A	C	0	C	C	C
rs72967954	BodySize	chr2:219057857	C/A	Decreasing	0.00286	0.245333	intron_variant	PLCD4,RNF25,STK36,TTLL4,PRKAG3,WNT6,WNT10A,CDK5R2,FEV,CRYBA2,CFAP65,IHH,NHEJ1,SLC23A3,CNPPD1,ZFAND2B,ABCB6,ATG9A,ANKZF1,GLB1L,STK16,TUBA4A,DNAJB2,PTPRN,DNPEP,DES,GMPPA,SPEG	SLC23A3,GLB1L,CYP27A1,FAM134A,SLC11A1,RQCD1,PNKD,ANKZF1			C	T	C	C	C	C	C	C	T	C	G	C	C	C	C	C	C	C	C	C	C	C	C	C	C	C	C	C	C	C	A	C	T	C	C	C	C	C
rs62064603	BodySize	chr17:45407140	C/T	Decreasing	0.0486	0.244	intron_variant					0	C	C	C	C	A	C	C	C	A	C	C	A	C	C	C	C	0	C	C	T	A	A	0	0	0	C	C	C	C	0	C	C	C	0	0	0	A
rs6707075	BodySize	chr2:88692241	T/A	Decreasing	0.00613	0.240238	intron_variant		RPIA			G	T	C	C	T	T	C	0	C	T	G	0	T	C	C	C	C	C	C	C	C	T	T	C	C	C	C	C	C	C	T	A	T	C	0	C	C	T
rs7701588	BodySize	chr5:132484288	T/C	Decreasing	1.23e-05	0.23881	non_coding_transcript_exon_variant		SLC22A5,SLC22A4,RAD50,AC116366.6,AC116366.5,IRF1			T	0	T	T	C	T	T	T	T	T	C	T	T	T	T	T	T	T	T	T	T	T	T	T	T	T	T	T	T	T	0	T	C	T	G	G	G	T
rs78196330	BodySize	chr12:46801642	A/G	Increasing	1.96e-06	0.232143	intron_variant					A	A	A	A	A	A	A	A	A	A	A	G	A	G	G	A	A	A	A	A	A	A	A	0	0	0	A	A	A	A	A	A	A	A	A	A	A	A
rs66790703	BodySize	chr4:56907752	G/A	Increasing	3.97e-06	0.228524	upstream_gene_variant		RP11-738E22.3,REST,POLR2B	AP2A,AP2B,AP2C,INSM1	AP2A,AP2C	A	G	A	A	G	G	A	A	A	G	G	A	G	A	A	A	A	A	A	A	A	G	G	A	A	A	G	0	A	A	G	A	G	G	0	G	G	G
rs627705	BodySize	chr6:139920145	G/A	Decreasing	0.0206	0.22619	intergenic_variant		RP3-460G2.2			T	0	T	T	T	G	T	T	T	G	T	T	G	0	0	T	T	T	T	T	T	G	G	T	T	T	T	T	T	T	T	T	0	C	T	T	T	G
rs2301402	BodySize	chr22:29838066	G/A	Decreasing	0.00301	0.22119	intron_variant		ASCC2,MTMR3,NIPSNAP1,SF3A1,UQCR10,SEC14L3,THOC5,ZMAT5,DUSP18,SEC14L2,NEFH			0	G	G	T	0	C	G	A	G	C	G	G	C	G	G	G	G	G	G	G	G	C	C	G	G	G	G	G	G	G	A	G	G	G	0	A	A	C
rs2147578	BodySize	chr1:183138574	G/C	Decreasing	0.000322	0.195524	non_coding_transcript_exon_variant		LAMC1,SMG7,AL513344.1			G	C	C	C	C	C	T	C	T	C	C	C	C	C	C	T	T	T	T	T	T	C	C	C	C	C	0	0	T	T	C	C	0	C	0	0	0	C
rs112995164	BodySize	chr6:130928874	C/T	Increasing	1.8e-05	0.193476	intron_variant	EPB41L2,AKAP7	AKAP7			T	C	C	T	C	T	T	T	T	0	C	T	C	T	T	T	T	T	T	T	T	C	C	T	T	T	T	T	T	T	G	T	T	T	0	0	0	C
rs7075269	BodySize	chr10:102605977	G/A	Decreasing	7.25e-05	0.179143	intron_variant	LDB1,PPRC1,NOLC1,ELOVL3,GBF1,PITX3,NFKB2,PSD,FBXL15,CUEDC2,MFSD13A,ACTR1A,SUFU,TRIM8,ARL3,SFXN2,WBP1L,AS3MT,BORCS7,CNNM2	RP11-18I14.7,TRIM8,TMEM180,C10orf32,USMG5,AS3MT,ACTR1A,SUFU,NT5C2,ARL3,RP11-18I14.10,NPM3			A	A	G	G	0	G	G	G	G	G	G	G	G	G	G	G	G	G	G	G	G	G	G	G	G	G	G	G	G	G	G	G	G	G	G	G	G	G
rs4821083	BodySize	chr22:32660365	T/C	Decreasing	9.88e-13	0.170857	intron_variant					C	C	C	C	0	C	T	C	T	C	C	C	C	T	T	T	T	T	T	T	T	C	A	T	T	T	C	C	T	T	C	C	0	T	C	C	C	C
rs743575	BodySize	chr10:102835159	T/G	Increasing	0.000299	0.159905	intron_variant		C10orf32,AS3MT,USMG5,NT5C2,TRIM8,RP11-18I14.7,TMEM180,ARL3,CALHM2,RP11-18I14.10,CYP17A1,SFXN2,ACTR1A,CNNM2,SH3PXD2A,WBP1L			T	T	C	T	T	G	G	T	G	T	T	T	G	T	T	G	0	G	G	G	0	T	T	T	T	T	T	T	G	G	G	C	T	T	C	C	C	T
rs17848418	BodySize	chr5:132485506	C/T	Decreasing	0.00113	0.157714	non_coding_transcript_exon_variant		SLC22A5,SLC22A4,RAD50,AC116366.6,AC116366.5,IRF1			C	C	C	C	C	C	C	C	C	C	C	C	C	C	C	C	C	C	C	C	C	C	C	C	C	C	C	C	C	C	C	C	C	C	0	0	0	C
rs1976574	BodySize	chr15:99006282	G/C	Decreasing	0.0225	0.15019	intron_variant					A	A	A	A	0	G	A	0	A	G	A	0	G	A	A	A	A	A	A	A	A	0	G	0	A	A	A	A	A	A	A	0	A	A	G	G	G	G
rs6503025	BodySize	chr17:7485179	T/C	Decreasing	0.00494	0.14281	intron_variant		CHRNB1,AC113189.5,TNFSF13,TNFSF12,MPDU1,POLR2A,ZBTB4,TP53,FGF11,LSMD1			T	0	T	0	G	T	T	C	T	T	T	C	T	0	0	T	T	T	T	T	T	T	T	T	T	T	T	T	T	T	T	C	T	T	T	T	T	T
rs1423457	BodySize	chr5:108728642	G/A	Increasing	0.0209	0.142095	upstream_gene_variant					G	C	G	A	A	A	A	A	A	A	A	A	A	A	A	G	A	A	A	A	A	A	A	A	A	A	G	G	A	A	0	A	A	A	0	0	0	A
rs1492566	BodySize	chr16:73793429	A/T	Decreasing	0.0283	0.131143	intergenic_variant					A	C	A	A	A	A	A	0	A	A	A	0	A	A	A	A	A	A	A	A	A	A	A	A	A	A	A	A	A	A	A	0	A	A	A	A	A	A
rs2894394	BodySize	chr6:34460945	G/A	Decreasing	0.00947	0.128667	intergenic_variant		UHRF1BP1,C6orf106,DEF6,RPS10,NUDT3,ZNF76,SNRPC			A	0	A	A	0	G	A	T	G	0	A	T	G	T	T	A	A	A	A	A	A	G	0	A	A	A	0	0	A	A	A	T	A	G	A	A	A	G
rs41266791	BodySize	chr6:26056720	A/G	Decreasing	1.32e-14	0.124048	upstream_gene_variant	SCGN,SLC17A1,SLC17A4,SLC17A3,SLC17A2,TRIM38,HFE,BTN1A1	HIST1H2BD,BTN3A2,HIST1H1C,TRIM38,SLC17A3,BTN2A1,BTN2A2,HIST1H2AE,HMGN4			C	C	C	C	C	A	A	G	A	A	C	G	A	G	G	A	A	A	A	A	A	A	A	A	A	A	C	C	A	A	A	G	C	A	0	T	T	G
rs35021091	BodySize	chr1:184393492	T/G	Decreasing	0.00892	0.113667	intron_variant	RGL1,COLGALT2,TSEN15,EDEM3	GLT25D2,C1orf21			0	G	T	T	0	T	T	T	T	T	T	T	T	T	T	T	T	T	T	T	T	T	T	T	T	T	T	T	T	T	T	T	T	T	T	T	T	T
rs9914011	BodySize	chr17:81404761	C/G	Decreasing	9.03e-11	0.0849048	intron_variant	RPTOR,CHMP6,BAIAP2,AATK,CEP131,SLC38A10,BAHCC1,ACTG1,FSCN2,FAAP100,NPLOC4,TSPAN10,PDE6G,OXLD1,CCDC137,ARL16,HGS,MRPL12,SLC25A10,GCGR,PPP1R27,P4HB,ARHGDIA,ALYREF,ANAPC11,NPB,PCYT2	RP11-1055B8.4			0	G	C	0	G	C	C	G	C	T	C	G	T	C	C	C	C	T	C	T	C	T	C	G	G	G	C	C	C	C	A	G	G	T	C	C	C	C
rs1704155	BodySize	chr4:40056299	T/C	Increasing	0.0211	0.0845714	intron_variant		UGDH,PDS5A,N4BP2,LIAS,UBE2K			C	G	C	0	C	C	C	T	C	C	T	C	C	0	C	C	C	C	C	C	C	C	C	C	C	0	T	0	0	C	T	T	C	C	0	0	C	C
rs3858603	BodySize	chr12:93814036	G/A	Decreasing	0.00864	0.083	intron_variant	NUDT4,UBE2N,MRPL42,SOCS2,CRADD,PLXNC1		THA,THB		G	A	G	G	G	G	G	G	G	G	A	G	G	G	G	G	G	G	G	G	G	G	G	G	G	G	G	G	G	G	G	G	G	G	G	G	G	G
rs8038877	BodySize	chr15:67024277	A/G	Decreasing	6.64e-05	0.0817143	intron_variant		AAGAB			G	G	G	G	G	G	A	G	A	G	G	G	G	G	G	A	A	A	A	A	A	G	G	G	G	G	G	G	A	A	G	G	G	G	G	G	G	G
rs2049316	BodySize	chr6:35041386	T/C	Decreasing	0.0037	0.081619	intron_variant		UHRF1BP1,SNRPC,ANKS1A,TAF11,DEF6			T	T	T	T	G	G	T	T	T	T	T	T	T	T	T	T	0	0	0	0	0	T	T	T	T	T	T	T	T	T	0	T	T	T	0	0	0	T
rs142455340	BodySize	chr3:49133434	C/T	Increasing	3.17e-12	0.073619	upstream_gene_variant	NCKIPSD,IP6K2,PRKAR2A,SLC25A20,ARIH2,P4HTM,WDR6,DALRD3,NDUFAF3,IMPDH2,QRICH1,USP19,LAMB2,CCDC71,KLHDC8B,USP4,GPX1,RHOA,TCTA,AMT,NICN1,DAG1	RBM6,UBA7,AMT,WDR6,ZNF589			T	0	T	T	T	C	T	A	T	C	T	A	T	T	T	T	T	T	T	T	T	C	C	T	T	T	T	T	T	T	C	A	C	C	0	C	C	C
rs246999	BodySize	chr5:132012488	A/G	Increasing	1.94e-09	0.0735238	intron_variant	RAPGEF6,FNIP1,MEIKIN,ACSL6,IL3,CSF2,P4HA2,PDLIM4,SLC22A4,SLC22A5	SLC22A5,ACSL6,RAPGEF6,CDC42SE2,SLC22A4,AC034220.3,P4HA2			G	A	G	G	G	G	G	A	0	G	G	A	G	G	G	G	G	G	G	G	G	G	G	G	G	G	G	G	0	0	G	A	0	G	0	G	G	G
rs3795987	BodySize	chr2:219184282	T/C	Decreasing	0.00471	0.0709048	3_prime_UTR_variant		FAM134A,CYP27A1,CNPPD1,SLC23A3			T	0	T	T	0	T	T	T	T	T	0	T	T	T	T	T	T	T	T	T	T	T	T	T	T	T	T	T	T	T	T	C	T	T	G	G	G	T
rs60228607	BodySize	chr8:129723224	C/T	Decreasing	0.0379	0.0675714	regulatory_region_variant			TFE2	TFE2	C	A	C	C	A	C	A	A	T	C	A	A	C	A	A	A	A	A	A	A	A	T	C	0	0	0	C	C	A	A	A	A	A	A	A	A	A	T
rs16895130	BodySize	chr6:41957203	A/G	Increasing	0.00676	0.0659048	intron_variant	FOXP4,MDFI,TFEB,PGC,FRS3,USP49,BYSL,MED20,CCND3,TAF8,GUCA1A,GUCA1B,MRPS10,TRERF1	CCND3,FRS3,BYSL,MED20,PRICKLE4			A	A	G	G	G	A	G	G	G	A	G	G	A	G	G	G	G	G	G	G	G	A	A	G	G	G	G	G	G	G	G	G	A	G	G	G	G	A
rs6060840	BodySize	chr20:36169588	C/T	Increasing	4.94e-08	0.057	intron_variant		CPNE1,AAR2,SCAND1,UQCC,RP3-477O4.16,RBM39,NDRG3			T	C	T	T	C	T	T	C	A	T	T	T	T	T	T	T	T	T	T	T	T	T	T	T	T	T	T	T	T	T	0	T	C	T	0	T	T	T
rs3096689	BodySize	chr6:32178232	C/G	Increasing	0.000263	0.0520238	upstream_gene_variant					G	C	A	G	C	G	G	G	G	G	G	G	G	G	G	G	G	G	G	G	G	G	G	G	G	G	0	0	G	G	0	G	C	G	0	0	0	0
rs3134946	BodySize	chr6:32178232	C/G	Increasing	0.0259	0.0520238	upstream_gene_variant					C	C	C	C	0	C	T	C	T	C	T	C	C	C	C	0	T	T	T	T	T	C	C	C	C	C	0	0	T	T	0	C	C	C	0	0	0	C
rs10734190	BodySize	chr11:11980050	T/C	Increasing	0.0019	0.0435238	intron_variant		DKK3,USP47			A	T	A	A	T	C	C	C	T	C	T	C	C	C	C	C	C	C	C	C	C	C	C	C	C	C	A	A	C	C	0	C	T	T	0	0	T	C
rs4752293	BodySize	chr10:119342196	C/T	Decreasing	3.18e-07	0.0399048	intron_variant		SFXN4			C	T	C	C	C	C	C	C	C	C	C	C	T	C	C	C	C	0	C	C	C	C	C	C	C	C	C	C	C	C	C	C	C	C	C	C	C	C
rs79541578	BodySize	chr17:48025372	G/A	Decreasing	2.79e-05	0.0360952	downstream_gene_variant		SNX11,CBX1,MRPL10,HOXB2,COPZ2,PNPO,LRRC46,TBKBP1,SKAP1,HOXB4,OSBPL7,RP5-890E16.2,HOXB3,SCRN2,NFE2L1	KLF15,MAZ,SP3,SP4		G	G	G	0	G	G	G	A	G	G	A	A	G	G	G	G	G	G	G	G	G	G	A	G	G	G	G	G	G	G	0	A	G	G	0	G	G	G
rs77632534	BodySize	chr6:32608516	G/A	Decreasing	0.00388	0.0324762	intergenic_variant					G	0	G	G	A	G	G	A	G	0	G	A	G	G	G	G	G	G	G	G	G	G	G	G	G	G	G	G	G	G	G	A	A	G	G	G	G	G
rs10068129	BodySize	chr5:132485564	G/A	Decreasing	0.011	0.0267143	non_coding_transcript_exon_variant		SLC22A5,SLC22A4,RAD50,AC116366.6,AC116366.5,IRF1,SHROOM1			G	A	G	G	G	G	G	G	G	G	G	G	G	G	G	G	G	G	G	G	G	G	A	G	G	G	G	G	G	G	G	G	G	0	G	G	G	G
rs10417412	BodySize	chr19:10656132	A/C	Decreasing	0.0492	0.0261429	intron_variant		SLC44A2,ILF3-AS1,C19orf52,AP1M2,PDE4A,SMARCA4,CDKN2D,ILF3,YIPF2,QTRT1,ICAM1			A	T	A	A	0	C	C	T	C	C	T	C	C	C	C	C	C	C	C	C	C	C	C	C	C	C	A	A	C	C	C	C	C	C	0	C	C	C
rs15637	BodySize	chr17:63694700	C/G	Increasing	1.04e-05	0.0252381	3_prime_UTR_variant	TANC2,KCNH6,DCAF7,MAP3K3,LIMD2,STRADA,CCDC47,DDX42,FTSJ3,PSMC5,SMARCD2,CD79B,ERN1,TEX2	SMARCD2,FTSJ3,LIMD2,STRADA,PSMC5,RP11-51F16.5,DDX42,MAP3K3,CD79B			G	A	G	G	G	G	G	G	G	G	0	G	A	G	G	G	G	G	G	G	G	A	A	G	G	G	G	G	G	G	G	G	0	G	0	0	0	G
rs1077109	BodySize	chr15:69667608	A/G	Decreasing	1.26e-07	0.0181429	intron_variant	GLCE,KIF23,PAQR5,RPLP1,TLE3				0	G	A	A	0	A	A	A	A	A	G	A	A	A	A	A	A	A	A	A	A	A	A	A	A	A	A	A	A	A	0	0	G	G	0	0	0	0
rs2903838	BodySize	chr2:55923277	A/G	Increasing	0.00168	0.018	intron_variant		CCDC104,SMEK2			0	T	G	G	C	G	G	G	G	G	G	G	G	G	G	G	G	G	G	G	G	G	G	G	G	G	T	T	G	G	T	G	G	T	0	C	C	G
rs77646905	BodySize	chr19:42152205	T/C	Decreasing	0.0102	0.0133333	intron_variant	LYPD4,DMRTC2,RPS19,CD79A,RABAC1,ATP1A3,GRIK5,POU2F2,DEDD2,GSK3A,ERF,CIC,PAFAH1B3,PRR19,TMEM145,MEGF8,CEACAM1,CXCL17,LIPE	RABAC1,PAFAH1B3,ZNF574,AC020956.3,CTC-378H22.1,CNFN,AC020956.1,DEDD2,DMRTC2			A	A	A	A	G	A	C	A	C	A	A	A	A	T	T	C	C	C	C	C	C	A	A	G	G	G	A	A	C	C	C	A	A	A	G	G	G	A
rs3754907	BodySize	chr2:20052007	C/T	Decreasing	0.0294	0.0109524	5_prime_UTR_variant		TTC32			C	C	C	C	C	C	C	C	C	C	C	C	C	C	C	C	C	C	C	C	C	C	C	C	C	C	C	C	C	C	A	C	C	C	0	0	G	C
rs7543690	BodySize	chr1:40980407	C/T	Decreasing	0.00631	-0.0146667	non_coding_transcript_exon_variant		CITED4,CTPS1,RIMS3,KCNQ4			0	C	C	C	G	C	C	C	C	C	T	C	C	C	C	C	C	C	C	C	C	C	C	C	C	C	C	C	C	C	C	C	C	C	0	C	C	C
rs2241474	BodySize	chr4:10084401	T/C	Increasing	0.000156	-0.0277619	intron_variant	WDR1,CLNK,DRD5,SLC2A9	WDR1,SLC2A9	NFAC1		C	G	C	C	G	T	C	C	C	T	C	C	T	C	C	C	C	C	C	C	C	T	T	C	C	C	G	G	C	C	G	C	G	C	G	G	G	T
rs74943948	BodySize	chr6:35727751	C/A	Decreasing	1.39e-05	-0.0288571	intron_variant		UHRF1BP1,DEF6,ZNF76,SRPK1,RP1-179N16.6,PPARD,SNRPC			0	A	T	C	G	G	T	T	T	G	T	T	G	T	T	T	T	T	T	T	T	G	G	T	T	T	C	C	T	T	T	T	T	T	0	T	T	G
rs7751882	BodySize	chr6:34064087	G/A	Decreasing	0.0111	-0.0384286	intron_variant					G	G	G	G	A	G	G	G	G	G	G	G	G	G	G	G	G	G	G	G	G	G	G	G	G	G	0	G	G	G	0	G	G	G	0	0	0	G
rs16897900	BodySize	chr6:30788126	C/A	Decreasing	0.0125	-0.0385714	intron_variant			CDX1,EVX2	CDX1	C	C	C	C	T	C	C	C	C	C	C	C	C	C	C	C	C	C	C	C	C	C	C	0	0	0	0	0	C	C	C	C	T	C	C	C	C	T
rs447583	BodySize	chr5:65061766	A/G	Increasing	0.0124	-0.0477143	regulatory_region_variant	RGS7BP,SREK1IP1,CWC27,ADAMTS6,CENPK	CENPK,NLN			G	C	G	G	0	G	G	G	G	G	A	G	G	G	G	G	G	G	G	G	G	G	G	G	G	G	C	C	G	G	G	G	G	G	G	G	G	G
rs17347	BodySize	chr20:5119573	G/C	Decreasing	2e-05	-0.0485238	intron_variant		PCNA,TMEM230,CDS2			A	C	T	T	G	C	0	C	G	C	G	C	C	T	T	G	G	G	G	G	G	C	C	G	G	G	G	G	G	G	C	C	G	0	0	G	G	C
rs76848807	BodySize	chr20:37195812	T/C	Decreasing	0.0302	-0.062	intron_variant		NDRG3,SAMHD1,RBL1,MANBAL			T	T	T	T	T	T	T	T	T	T	T	T	T	G	G	T	T	T	T	T	T	T	T	A	A	A	T	T	T	T	A	T	T	A	0	T	T	T
rs1408224	BodySize	chr13:46641093	G/A	Increasing	0.00106	-0.0670952	intron_variant		LRCH1			0	G	A	A	0	A	A	0	A	A	A	0	A	A	A	A	G	G	G	G	G	A	A	A	A	A	A	A	A	A	A	0	A	A	0	A	A	A
rs10143202	BodySize	chr14:60658232	A/G	Decreasing	0.0173	-0.0693333	start_lost		PCNXL4,SLC38A6			G	G	G	G	G	G	G	G	G	G	0	G	G	G	G	G	G	G	G	G	G	G	A	G	G	G	G	G	G	G	C	G	T	G	T	T	T	A
rs3864004	BodySize	chr3:41198696	G/A	Increasing	0.0128	-0.0778095	5_prime_UTR_variant		CTNNB1,ULK4			A	0	A	A	0	A	A	A	A	A	A	A	G	A	A	A	A	A	A	A	A	A	A	A	A	A	G	0	A	A	0	A	0	G	0	0	0	A
rs16897899	BodySize	chr6:30787977	C/A	Decreasing	0.028	-0.0831905	intron_variant					C	0	C	C	0	C	T	C	T	C	C	C	C	C	C	T	T	T	T	T	T	C	C	C	C	C	C	C	T	T	C	C	T	0	C	C	C	C
rs2267477	BodySize	chr22:42938578	G/C	Decreasing	0.031	-0.0873333	intron_variant		ARFGAP3,PACSIN2,TSPO,AL022476.2,AL049757.3			G	G	G	G	0	G	G	0	G	G	G	0	G	G	G	G	G	G	G	G	G	G	G	G	G	G	G	G	G	G	G	0	0	G	G	G	G	G
rs28441247	BodySize	chr9:111525609	T/C	Decreasing	0.00504	-0.092619	intron_variant		KIAA0368			C	T	C	C	C	C	C	C	C	C	G	C	C	T	T	C	T	T	T	T	0	T	C	C	C	C	C	C	C	C	T	C	C	C	0	T	T	C
rs7215775	BodySize	chr17:61406965	A/G	Decreasing	0.0365	-0.095619	non_coding_transcript_exon_variant					0	0	0	0	G	G	G	C	G	G	A	G	A	A	A	G	G	G	G	G	G	G	G	A	A	A	0	0	G	G	G	G	G	A	0	G	G	G
rs7221314	BodySize	chr17:78762179	A/G	Decreasing	2.45e-06	-0.0988571	intron_variant		USP36,CYTH1,TIMP2,LGALS3BP,CANT1,CTD-2357A8.3			G	G	A	A	A	A	A	A	A	A	A	A	A	A	A	A	A	A	A	A	A	A	A	A	A	A	A	A	A	A	A	A	A	A	G	G	G	A
rs12666961	BodySize	chr7:25856075	T/C	Increasing	2.41e-16	-0.10581	intergenic_variant	NFE2L3,HNRNPA2B1,CBX3				C	A	C	C	C	T	C	T	C	T	T	T	T	C	C	C	C	C	C	C	C	T	T	T	T	T	C	C	C	C	C	T	T	C	T	T	T	T
rs12528822	BodySize	chr6:109340348	G/C	Decreasing	0.0416	-0.113143	intron_variant	ARMC2,SESN1,CEP57L1,CD164,PPIL6,SMPD2,MICAL1,ZBTB24,FIG4	SMPD2,MICAL1,AKD1,FIG4,CD164,ZBTB24,PPIL6			G	T	G	G	G	G	G	G	G	G	G	G	G	G	G	G	G	G	G	G	G	G	G	G	G	G	G	G	G	G	G	G	G	G	0	0	0	G
rs2070729	BodySize	chr5:132484239	C/A	Decreasing	0.000149	-0.122905	non_coding_transcript_exon_variant		SLC22A5,SLC22A4,AC116366.6,AC034220.3,RAD50,IRF1			A	A	0	A	0	A	C	A	C	A	A	A	A	A	A	C	C	C	C	C	C	A	A	A	A	A	A	A	C	C	A	A	A	A	A	A	A	A
rs10906245	BodySize	chr10:12886448	T/C	Decreasing	0.000235	-0.12381	intergenic_variant					C	C	C	C	C	T	T	T	T	T	C	T	T	T	T	T	T	T	A	T	T	T	T	C	C	C	C	C	0	0	0	T	0	T	C	C	C	T
rs2597513	BodySize	chr3:13514346	C/T	Decreasing	0.0405	-0.158762	regulatory_region_variant	IQSEC1,NUP210,HDAC11,FBLN2,WNT7A	NUP210			C	C	C	C	C	C	C	T	0	C	C	T	C	C	C	C	C	C	C	C	C	C	C	C	C	0	C	C	C	C	0	T	C	G	0	0	0	C
rs35018118	BodySize	chr15:76998866	G/A	Decreasing	1.62e-13	-0.160048	intron_variant	SCAPER,PSTPIP1,TSPAN3,PEAK1,HMG20A	SCAPER,TSPAN3,PSTPIP1,ETFA,ISL2,HMG20A			G	0	G	G	C	G	G	G	G	0	G	G	G	C	C	G	G	G	G	G	G	0	G	G	G	G	G	G	G	G	G	A	G	G	G	G	G	G
rs2303370	BodySize	chr2:27428518	C/T	Increasing	1.7e-07	-0.186571	5_prime_UTR_variant		NRBP1,KRTCAP3,ATRAID,SNX17,SLC5A6,PPM1G,GPN1,EIF2B4,ZNF513,SLC4A1AP,CAD,KHK			T	C	T	T	0	T	T	T	T	T	C	T	T	T	T	T	T	T	T	T	T	T	T	C	C	C	T	T	T	T	C	T	C	A	0	0	C	T
rs74432117	BodySize	chr3:56557404	G/C	Decreasing	0.00652	-0.209429	intron_variant		CCDC66,FAM208A			G	0	G	G	0	G	G	G	G	G	G	G	G	A	A	G	G	G	G	G	G	G	G	G	G	G	G	G	G	G	T	G	G	G	0	C	C	G
rs2239525	BodySize	chr6:31541605	G/A	Decreasing	0.000738	-0.235238	non_coding_transcript_exon_variant					C	C	C	C	G	G	C	C	C	G	C	0	G	0	0	C	C	C	C	C	C	G	G	C	C	C	C	C	C	C	0	T	0	0	0	C	C	G
rs1421811	BodySize	chr5:32714174	C/G	Increasing	0.00115	-0.249095	intron_variant	MTMR12,ZFR,SUB1,NPR3		ZN143		G	A	G	G	T	T	G	T	C	G	T	T	T	G	G	G	G	G	G	G	G	G	G	0	0	0	G	G	G	G	C	T	A	0	C	C	C	G
rs2109090	BodySize	chr7:35231386	G/A	Decreasing	0.0213	-0.251762	intron_variant	NPSR1,DPY19L1,TBX20,HERPUD2	DPY19L1			G	G	G	G	G	G	A	G	G	G	G	G	G	G	G	G	G	G	G	G	G	G	G	G	G	G	G	G	G	G	A	G	G	G	A	A	A	G
rs12468914	BodySize	chr2:59932631	T/C	Decreasing	0.00043	-0.267381	intron_variant					C	0	C	C	0	C	T	C	T	C	C	C	C	C	C	T	T	T	T	T	T	C	C	C	C	C	C	C	T	T	0	C	T	C	0	C	C	C
rs75315275	BodySize	chr15:84836194	A/G	Decreasing	9.9e-05	-0.270429	intron_variant	ZSCAN2,WDR73,NMB,SEC11A,SLC28A1,PDE8A	AC103965.1,SCAND2P,NMB,GOLGA6L5			0	A	A	A	G	G	A	T	A	G	A	C	A	A	A	A	A	A	A	A	A	G	G	T	C	T	G	G	A	A	G	0	A	0	G	G	G	G
rs17235662	BodySize	chr3:56557987	C/G	Decreasing	1.05e-10	-0.273619	intron_variant		CCDC66,FAM208A			C	G	T	C	0	C	C	A	C	C	C	A	C	C	C	C	C	C	C	C	C	C	C	C	C	C	C	C	C	C	C	A	C	C	C	C	C	C
rs165188	BodySize	chr5:139765725	G/C	Decreasing	0.000559	-0.274524	intergenic_variant		TMEM173,SPATA24,DNAJC18			G	0	C	C	C	C	T	C	T	C	C	C	C	T	T	T	T	T	T	T	T	C	C	T	T	T	C	C	T	T	C	C	C	T	0	C	C	C
rs652706	BodySize	chr1:23187763	G/A	Decreasing	2.89e-15	-0.277476	downstream_gene_variant	EPHB2,LACTBL1,KDM1A,LUZP1,HTR1D,HNRNPR,ASAP3,E2F2,ID3	LUZP1,TCEB3	KLF4,SP4		A	A	0	A	G	A	G	A	G	G	A	A	A	G	G	G	G	G	G	G	G	A	A	G	G	G	G	G	G	G	0	A	A	A	0	0	0	A
rs5028966	BodySize	chr1:214445575	C/A	Decreasing	0.0173	-0.301381	intron_variant			FOXF1,FOXJ3		T	A	T	T	T	C	C	T	C	A	0	T	0	T	T	C	C	C	C	C	C	C	C	C	C	C	0	0	C	C	G	T	T	T	G	G	G	C
rs1727293	BodySize	chr12:123163495	C/T	Decreasing	0.000962	-0.30281	intron_variant	HCAR1,DENR,CCDC62,HIP1R,VPS37B,ABCB9,OGFOD2,ARL6IP4,PITPNM2,MPHOSPH9,CDK2AP1,SBNO1,KMT5A,RILPL2,RILPL1,SNRNP35,TMED2,DDX55,EIF2B1	ABCB9,SETD8,ARL6IP4,CDK2AP1,MPHOSPH9,SNRNP35,C12orf65,RP13-942N8.1,RP11-282O18.3,EIF2B1,OGFOD2,PITPNM2			G	G	G	A	A	T	A	G	A	T	A	G	T	A	A	A	A	A	A	A	A	T	T	A	A	A	A	A	A	A	0	G	A	A	G	G	G	T
rs1729167	BodySize	chr8:13372700	T/C	Decreasing	0.0129	-0.311857	intron_variant	DLC1				C	C	T	T	T	T	C	T	T	T	G	T	T	T	T	C	T	T	T	T	T	T	T	T	T	T	T	T	C	C	T	T	T	T	0	T	T	T
rs79792358	BodySize	chr2:232523986	G/A	Decreasing	0.00158	-0.349524	intron_variant		TIGD1	KLF15,MAZ,SP1,ZN148		G	T	G	G	A	G	G	G	G	G	G	G	G	G	G	G	G	G	G	G	G	G	C	G	G	G	G	G	0	G	G	G	G	G	0	G	G	G
rs10114341	BodySize	chr9:94156910	T/C	Increasing	0.00268	-0.354571	regulatory_region_variant		RP11-307E17.8,ZNF169,MIRLET7D			C	C	C	0	0	0	C	T	C	C	C	T	0	C	C	C	C	C	C	C	C	C	C	C	C	C	C	C	C	C	0	T	C	C	0	0	0	C
rs62276618	BodySize	chr3:156674066	G/C	Decreasing	9.58e-06	-0.357095	intron_variant		RP11-392A22.2,TIPARP-AS1			G	G	G	G	G	G	G	G	G	G	0	G	G	G	G	G	G	G	0	G	G	G	G	0	G	G	G	G	G	G	G	G	G	G	0	G	G	G
rs2640734	BodySize	chr8:27675147	C/T	Increasing	2.64e-05	-0.388	intron_variant		CCDC25,EPHX2			0	C	C	C	G	T	T	C	T	T	0	C	T	0	C	T	T	T	T	T	T	T	T	A	A	A	C	C	T	T	C	C	C	C	C	C	C	T
rs4711414	BodySize	chr6:35297651	G/A	Increasing	1.24e-07	-0.403143	upstream_gene_variant	TAF11,TCP11,SCUBE3,DEF6,PPARD,FANCE,RPL10A,TEAD3,TULP1,FKBP5,ARMC12	DEF6,ZNF76,RPL10A,C6orf106			C	G	C	T	G	A	C	T	C	A	A	T	A	C	C	C	C	C	C	C	C	A	A	C	C	C	C	C	C	C	A	T	0	C	G	G	G	A
rs31467	BodySize	chr5:132101155	C/T	Increasing	6.14e-05	-0.410619	regulatory_region_variant	RAPGEF6,FNIP1,MEIKIN,ACSL6,IL3,CSF2,P4HA2,PDLIM4,SLC22A4,SLC22A5,IRF1,IL5	SLC22A5,SLC22A4,CDC42SE2,P4HA2,Y_RNA,ACSL6,AC034220.3,C5orf56			C	C	T	T	C	T	0	T	0	T	T	T	T	T	T	0	0	0	0	0	0	T	T	T	T	T	T	T	0	0	T	T	T	T	T	T	T	T
rs3095151	BodySize	chr6:30932383	G/T	Increasing	3.2e-05	-0.413524	upstream_gene_variant					C	T	C	C	T	C	0	T	0	T	T	T	C	T	T	0	0	0	0	0	0	T	T	C	C	C	C	C	0	0	0	0	T	T	T	T	T	T
rs2719244	BodySize	chr8:55971032	C/T	Decreasing	6.78e-05	-0.417714	intron_variant					C	0	C	C	T	C	C	C	C	C	C	C	C	0	0	C	C	C	C	C	C	C	C	C	C	C	C	C	C	C	C	C	C	0	C	C	C	C
rs362307	BodySize	chr4:3240128	C/T	Decreasing	0.000611	-0.437524	3_prime_UTR_variant		MFSD10,HTT-AS1,GRK4,RNF4			0	0	C	C	C	C	G	0	G	C	C	0	C	G	G	G	G	G	G	G	G	C	C	G	G	G	C	C	0	G	A	0	C	G	A	A	A	C
rs7578666	BodySize	chr2:70086446	G/A	Decreasing	0.0411	-0.439667	non_coding_transcript_exon_variant		ASPRV1,PCBP1-AS1,SNRNP27,FAM136A,GMCL1			C	C	C	C	G	G	C	T	0	G	T	C	G	C	C	C	C	C	C	C	C	G	G	C	C	0	C	0	C	C	C	C	C	C	0	C	C	G
rs6142379	BodySize	chr20:35411474	A/G	Decreasing	0.000468	-0.443238	intron_variant		UQCC,EIF6,CPNE1,RP3-477O4.16,CEP250,MMP24,SCAND1,EDEM2,RP4-614O4.12,PROCR,RBM39,MAP1LC3A,RP4-614O4.11,MYH7B,GGT7,MMP24-AS1,ITCH,RP3-477O4.14,ERGIC3,AAR2	HXC6	HXC6	T	A	T	T	A	A	A	A	A	A	A	A	A	A	A	A	0	0	0	0	0	A	A	A	A	A	T	T	A	A	A	A	A	A	0	A	A	A
rs17426565	BodySize	chr6:32639589	G/A	Decreasing	0.000463	-0.476571	3_prime_UTR_variant		HLA-DRB6,HLA-DQB1,HLA-DRB5,HLA-DQA1,HLA-DQB2,HLA-DQA2,HLA-DOB,TAP2,HLA-DQB1-AS1,LY6G5B,LY6G5C,C6orf48,PSMB8,HLA-DRB1,HLA-DRA,VWA7	HXC6	HXC6	0	A	G	G	0	C	G	G	T	G	C	G	C	0	0	G	G	G	G	G	0	G	G	G	G	G	0	0	G	G	C	G	0	G	0	0	0	G
rs56144360	BodySize	chr15:89575546	G/A	Increasing	4.63e-15	-0.487143	5_prime_UTR_variant		PEX11A,ANPEP,C15orf38,PLIN1			0	G	A	A	G	G	A	G	A	G	G	G	G	A	A	A	A	A	A	A	A	G	G	G	G	G	0	0	A	A	G	G	G	0	0	G	G	G
rs527118	BodySize	chr12:262254	T/C	Decreasing	0.0404	-0.494381	intron_variant		CCDC77			T	G	0	T	A	C	0	A	0	C	A	A	C	0	0	0	0	0	0	0	0	C	C	0	0	0	T	T	0	0	0	A	A	G	A	A	A	C
rs1355237	BodySize	chr1:149899735	C/T	Decreasing	0.0277	-0.516381	5_prime_UTR_variant					C	C	C	C	A	C	C	C	C	C	G	C	C	C	C	C	C	C	C	C	C	G	C	C	C	C	C	C	C	C	C	C	C	C	0	C	C	C
rs3757230	BodySize	chr6:109383249	T/C	Decreasing	0.0136	-0.521143	non_coding_transcript_exon_variant	ARMC2,SESN1,CEP57L1,CD164,PPIL6,SMPD2,MICAL1,ZBTB24,FIG4	SMPD2,AKD1,MICAL1,FIG4,CD164,ZBTB24,PPIL6,RP11-425D10.10			C	C	C	C	0	C	T	C	T	C	C	C	C	C	C	T	T	T	T	T	T	C	C	C	C	C	G	G	T	T	C	C	C	C	0	C	C	C
rs7893613	BodySize	chr10:51001714	G/A	Decreasing	0.00422	-0.532143	intron_variant		RP11-564C4.6			G	G	G	G	A	G	G	G	G	G	G	G	G	G	G	G	G	G	G	G	G	G	G	G	G	G	G	G	G	G	0	G	T	A	A	A	A	G
rs31211	BodySize	chr5:135027465	G/A	Decreasing	0.0185	-0.545762	downstream_gene_variant		TXNDC15,CAMLG,SAR1B	WT1		G	A	G	G	A	G	0	G	0	G	A	G	G	G	G	0	0	0	0	0	0	G	G	A	A	A	0	0	0	0	A	G	0	G	A	A	A	G
rs28441428	BodySize	chr6:32637200	T/G	Decreasing	0.00451	-0.555095	intron_variant		HLA-DQB1,HLA-DRB6,HLA-DRB5,HLA-DOB,HLA-DQB2,HLA-DQA2,HLA-DRB1,C6orf48			0	C	T	T	0	T	T	T	T	T	0	T	T	0	0	T	T	T	T	T	T	0	T	T	T	T	0	0	T	T	T	T	0	T	0	T	T	T
rs957955	BodySize	chr9:97985339	C/G	Decreasing	2.15e-08	-0.582524	intron_variant			GLIS3,KLF6,SP4	GLIS3	0	A	0	C	A	C	T	G	C	C	G	G	C	C	C	C	C	0	C	C	C	G	C	T	T	T	C	C	T	T	C	G	T	C	0	0	T	C
rs34141697	BodySize	chr16:89719723	A/T	Increasing	0.0292	-0.596333	intron_variant		VPS9D1,CDK10,TCF25,MC1R,RP11-368I7.2,FANCA,DBNDD1,CENPBD1,SPATA2L,DEF8,AFG3L1P,CHMP1A,SPG7,CPNE7,RPL13,FAM157C,RP11-368I7.4			C	T	T	C	0	T	C	C	C	C	C	C	T	C	C	C	C	C	C	C	C	C	C	C	C	C	C	C	C	C	C	C	C	C	0	C	C	T
rs4713672	BodySize	chr6:33737299	G/A	Increasing	0.000766	-0.632381	intron_variant		ITPR3,BAK1,MNF1,HLA-DPB2,LEMD2,HLA-DPB1			G	G	G	G	G	G	G	0	G	G	G	0	G	A	A	G	G	G	G	G	G	G	G	G	G	G	G	G	G	G	G	0	G	A	G	G	G	G
rs6722218	BodySize	chr2:237269458	A/G	Decreasing	0.0163	-0.633762	regulatory_region_variant	COPS8,COL6A3,MLPH,RAB17,LRRFIP1		IRF5,NOBOX	IRF5,NOBOX	G	A	G	G	0	T	A	0	A	T	T	0	T	A	A	A	A	A	A	A	A	T	T	A	A	A	G	G	A	A	0	0	A	G	0	0	0	T
rs988823	BodySize	chr21:38243852	A/G	Increasing	0.012	-0.671524	intron_variant	KCNJ15,ERG	KCNJ15,AP001434.2			G	G	G	G	0	G	G	G	G	G	0	G	G	G	G	G	G	G	G	G	G	G	G	G	G	G	G	G	G	0	G	G	G	0	0	0	0	G
rs7313483	BodySize	chr12:123242297	C/T	Decreasing	3.68e-06	-0.725667	intron_variant	CCDC62,HIP1R,VPS37B,ABCB9,OGFOD2,ARL6IP4,PITPNM2,MPHOSPH9,CDK2AP1,SBNO1,KMT5A,RILPL2,RILPL1,SNRNP35,TMED2,DDX55,EIF2B1,GTF2H3	ABCB9,SETD8,ARL6IP4,MPHOSPH9,SBNO1,CDK2AP1,PITPNM2,SNRNP35,OGFOD2,EIF2B1,KNTC1			G	G	T	G	T	T	G	G	G	T	T	G	T	C	C	G	G	G	G	G	G	T	T	T	T	T	C	C	G	G	A	C	T	0	T	T	T	T
rs2836284	BodySize	chr21:38284461	T/C	Decreasing	6.46e-06	-0.747095	intron_variant		KCNJ15,SPATA20P1			T	T	T	T	T	C	T	0	T	C	0	0	C	T	T	T	T	T	T	T	T	C	C	C	C	C	T	T	T	T	T	0	C	0	T	T	T	C
rs8066344	BodySize	chr17:69901136	G/A	Increasing	0.0209	-0.755429	intron_variant					A	G	A	A	G	G	G	G	G	G	G	G	G	G	G	G	0	0	0	0	0	G	G	G	G	G	A	A	G	G	G	G	G	G	0	G	G	G
rs75727353	BodySize	chr11:47766782	A/G	Increasing	2.59e-08	-0.761571	intron_variant	MADD,MYBPC3,SPI1,SLC39A13,PSMC3,RAPSN,CELF1,PTPMT1,KBTBD4,NDUFS3,C1QTNF4,MTCH2,FNBP4,NUP160	MADD,MYBPC3,C1QTNF4,PSMC3,RP11-750H9.5,NR1H3,NUP160,MTCH2,DDB2,PTPMT1,ARFGAP2,SLC39A13			0	A	G	G	A	A	A	A	G	A	A	A	A	G	G	A	A	A	A	A	A	A	A	A	A	A	C	C	A	A	0	A	A	A	0	0	0	A
rs185220	BodySize	chr5:56909540	A/G	Increasing	0.00935	-0.818095	5_prime_UTR_variant	MAP3K1,MIER3,GPBP1	SETD9	ANDR,SP3	SP3	G	G	G	G	G	G	G	C	G	G	G	C	G	T	T	G	G	G	G	G	G	G	G	G	G	G	G	G	G	G	0	C	G	G	0	G	G	G
rs62084683	BodySize	chr17:68035619	A/G	Decreasing	0.000263	-0.900286	5_prime_UTR_variant		SH3GL1P3,LRRC37A16P,BPTF,LINC00674,KPNA2,LOC440461,ARSG	MAZ,PLAG1		A	G	G	A	G	A	C	A	C	A	0	A	A	C	C	C	C	C	C	C	C	A	A	C	C	C	A	A	C	C	A	A	A	C	0	A	A	A
rs67714660	BodySize	chr8:143991846	C/G	Decreasing	1.14e-15	-0.925571	non_coding_transcript_exon_variant	GRINA	GRINA,PARP10,PLEC,MAF1,KIAA1875,SPATC1,CTD-3065J16.6,NRBP2,EPPK1,VPS28	KLF4	KLF4	C	A	C	0	G	G	C	A	C	G	G	A	G	C	C	C	C	0	C	C	C	G	G	T	T	T	C	C	C	C	G	A	G	C	T	T	T	G
rs4280192	BodySize	chr15:85499799	G/A	Increasing	0.00807	-0.926667	intron_variant		RP11-561C5.5,GOLGA6L5,RP11-158M2.3			T	A	A	C	0	A	0	A	0	A	0	A	A	A	A	0	0	0	0	0	0	A	A	A	A	A	A	A	0	0	0	A	0	A	A	A	A	A
rs56207135	BodySize	chr8:143996409	G/C	Decreasing	0.00194	-0.932714	intron_variant		GRINA,PLEC,PARP10,SPATC1,NRBP2,CTD-3065J16.6,MAF1,EPPK1,KIAA1875,CPSF1,FAM203B,FAM203A,SHARPIN			G	G	A	G	G	G	A	G	A	G	G	0	G	A	A	A	A	A	A	A	A	G	G	G	G	G	G	G	A	A	0	G	0	0	0	0	0	G
rs9272731	BodySize	chr6:32641878	T/C	Decreasing	0.00635	-1.14814	intron_variant		HLA-DRB6,HLA-DQA2,HLA-DQA1,HLA-DRB1,HLA-DQB1,HLA-DRB5,HLA-DQB1-AS1,HLA-DOB,SKIV2L,AGER,CYP21A1P	VDR	VDR	0	T	C	C	G	C	T	0	T	C	G	0	C	0	0	T	T	T	T	T	T	C	C	T	T	T	C	C	T	T	T	0	0	C	0	0	0	C
rs753085	BodySize	chr9:114283177	G/A	Decreasing	7.53e-06	-1.1781	intron_variant	AMBP,KIF12,COL27A1,AKNA,ATP6V1G1				0	A	G	A	A	G	G	G	G	G	G	G	G	G	G	G	G	G	G	G	G	G	G	C	C	C	C	C	G	G	G	G	A	G	G	G	G	G
rs58339937	BodySize	chr14:92040249	T/C	Decreasing	0.00646	-1.34829	intron_variant		RP11-529H20.6,FBLN5,TRIP11,ATXN3,TC2N,CPSF2			G	G	G	G	G	G	G	G	0	G	G	G	G	G	G	G	G	G	G	G	G	G	A	G	G	G	G	G	G	G	G	G	G	G	0	G	G	G
rs1322815	BodySize	chr6:109382869	A/G	Increasing	0.0185	-1.4119	non_coding_transcript_exon_variant		AKD1,SMPD2,CD164,FIG4,MICAL1,SESN1,CCDC162P			G	0	G	G	0	A	G	G	G	A	0	G	A	G	G	G	G	G	G	G	G	A	A	G	G	G	G	G	G	G	0	G	0	G	0	0	0	A
rs2286773	BodySize	chr4:17614601	C/A	Increasing	0.0186	-1.5849	upstream_gene_variant		LAP3,MED28,FAM184B,AC006160.5,QDPR,DCAF16	BHE40,BMAL1,MAX,MYC,MYCN,TFE3,TFEB,USF1,USF2		C	C	T	T	G	C	T	T	C	C	G	T	C	G	G	T	T	T	T	T	T	C	C	T	T	T	T	T	T	T	T	T	G	T	0	T	T	C
rs4789670	BodySize	chr17:82193939	T/C	Decreasing	1.63e-05	-2.00186	non_coding_transcript_exon_variant		CCDC57,FASN,SLC16A3,DCXR,LRRC45,AC132872.2,STRA13,RFNG,HEXDC,ASPSCR1			0	0	A	A	T	A	A	C	A	A	A	C	A	A	A	A	A	A	A	A	A	A	A	0	0	0	A	A	A	A	A	C	A	G	T	T	T	A
rs816407	BodySize	chr7:56106457	G/T	Decreasing	0.00472	-2.5249	5_prime_UTR_variant		CHCHD2,CCT6A,PSPHP1,GBAS,MRPS17,PHKG1			C	0	C	C	C	C	G	C	G	C	C	C	C	C	C	G	G	G	G	G	G	C	C	C	C	C	C	C	G	G	0	C	C	C	0	C	C	C
[truncated: 209 more columns]

## Sheet: Table S4 - Resources
RESOURCE	Source	Identifier	Type	Use
creatinine (urine CREA) [mg/dL] CREA	Mouse Phenome Database at The Jackson Laboratory	89153	Deposited Data	Phenotype data for CC mice
calcium (plasma Ca) [mg/dL] calcium	Mouse Phenome Database at The Jackson Laboratory	89180	Deposited Data	Phenotype data for CC mice
alanine transaminase (plasma ALT) [IU/L] ALT	Mouse Phenome Database at The Jackson Laboratory	89187	Deposited Data	Phenotype data for CC mice
aspartate transaminase (plasma AST) [IU/L] AST	Mouse Phenome Database at The Jackson Laboratory	89188	Deposited Data	Phenotype data for CC mice
blood urea nitrogen (BUN) [mg/dL] urea	Mouse Phenome Database at The Jackson Laboratory	89195	Deposited Data	Phenotype data for CC mice
red blood cell count (RBC; per volume x 106) [n/µL] RBC	Mouse Phenome Database at The Jackson Laboratory	89206	Deposited Data	Phenotype data for CC mice
white blood cell count (WBC; units per volume x 103) [n/µL] WBC	Mouse Phenome Database at The Jackson Laboratory	89209	Deposited Data	Phenotype data for CC mice
eosinophil differential (percent of total WBC) [%] pct_EOS	Mouse Phenome Database at The Jackson Laboratory	89211	Deposited Data	Phenotype data for CC mice
lymphocyte differential (percent of total WBC) [%] pct_LYM	Mouse Phenome Database at The Jackson Laboratory	89212	Deposited Data	Phenotype data for CC mice
measured hemoglobin (mHGB) [g/dL] mHGB	Mouse Phenome Database at The Jackson Laboratory	89220	Deposited Data	Phenotype data for CC mice
Genotype calls for CC mice strains	GenomeMuster at The Jackson Laboratory		Deposited Data	Genotype data for CC mice
Zoonomia MAF Alignment	Zoonomia Project	https://cgl.gi.ucsc.edu/data/cactus/241-mammalian-2020v2b.maf.gz	Deposited Data	Whole genome alignment for extracting SNP positions
Human PhyloP Scores for Zoonomia Alignment	Zoonomia Project	https://cgl.gi.ucsc.edu/data/cactus/241-mammalian-2020v2-hub/Homo_sapiens/241-mammalian-2020v2.bigWig	Deposited Data	Conservation scores for testing causative variants
Alanine aminotransferase (quartile) UKBB GWAS Summary Statistics	Neale Lab	30620_irnt	Deposited Data	Human GWAS data for trait
Aspartate aminotransferase (quartile) UKBB GWAS Summary Statistics	Neale Lab	30650_irnt	Deposited Data	Human GWAS data for trait
Calcium (quartile) UKBB GWAS Summary Statistics	Neale Lab	30680_irnt	Deposited Data	Human GWAS data for trait
Creatinine (quartile) UKBB GWAS Summary Statistics	Neale Lab	30700_irnt	Deposited Data	Human GWAS data for trait
Eosinophill percentage UKBB GWAS Summary Statistics	Neale Lab	30210_irnt	Deposited Data	Human GWAS data for trait
Haemoglobin concentration UKBB GWAS Summary Statistics	Neale Lab	30020_irnt	Deposited Data	Human GWAS data for trait
Lymphocyte percentage UKBB GWAS Summary Statistics	Neale Lab	30180_irnt	Deposited Data	Human GWAS data for trait
Red blood cell (erythrocyte) count UKBB GWAS Summary Statistics	Neale Lab	30010_irnt	Deposited Data	Human GWAS data for trait
Standing height UKBB GWAS Summary Statistics	Neale Lab	50_irnt	Deposited Data	Human GWAS data for trait
Urea (mmol/L) UKBB GWAS Summary Statistics	Neale Lab	30670_irnt	Deposited Data	Human GWAS data for trait
White blood cell (leukocyte) count UKBB GWAS Summary Statistics	Neale Lab	30000_irnt	Deposited Data	Human GWAS data for trait
Zoological Information Management System (ZIMS) Database	Species 360	NA	Deposited Data	Phenotypic Information for traits
Image of Loxodonta africana	PhyloPic	2a070808-0874-409d-81c0-d0c1995e54bb	Deposited Data	Figure generation
Image of Lemur Catta	PhyloPic	8a187391-82a3-4d9b-a402-3a310bf7dc38	Deposited Data	Figure generation
Image of Mus domesticus	PhyloPic	6b2b98f6-f879-445f-9ac2-2c2563157025	Deposited Data	Figure generation
Image of Balaenoptera acutorostrata	PhyloPic	e03834fe-a585-479b-a334-db8a34312341	Deposited Data	Figure generation
Image of Pipistrellus pipistrellus	PhyloPic	fb007db0-cc86-4215-afdd-18f954244e2f	Deposited Data	Figure generation
Image of Gorilla gorilla	PhyloPic	142e0571-3b5f-443d-a887-b572a224ea22	Deposited Data	Figure generation
Image of Microcebus murinus	PhyloPic	8d4636d1-90f5-49e6-a28f-5177f4161c78	Deposited Data	Figure generation
Transcription factor start site positions (hg38)	refTSS	refTSS_v4.1_human_coordinate.hg38.bed.txt.gz	Deposited Data	TSS distance test
Transcription factor start site annotations (hg38)	refTSS	refTSS_v4.1_human_hg38_annotation.txt.gz	Deposited Data	TSS distance test
Human genome reference gene information	refSeq genes from NCBI (Obtained via UCSC Genome Browser)	GCF_000001405.40-RS_2023_03	Deposited Data	Identification of nearest genes
Repitools	Bioconductor	1.46.0	Software and Algorithms	Convert Granges objects to dataframes
motifbreakR	Bioconductor	2.14.2	Software and Algorithms	Identification of differential TF binding at SNP positions
Mouse candidate cis-regulatory elements (cCREs)	SCREEN: Search Candidate cis-Regulatory Elements by ENCODE	Registry of cCREs V3 all mouse cCREs (mm10)	Deposited Data	Filtering by cCRE overlap
Human candidate cis-regulatory elements (cCREs)	SCREEN: Search Candidate cis-Regulatory Elements by ENCODE	Registry of cCREs V3 all human cCREs (hg38)	Deposited Data	Filtering by cCRE overlap
Mouse hematopoesis cCREs	ValIdated Systematic IntegratiON of hematopoietic epigenomes (VISION)	Mouse VISION cCREs 2023 Loc.bed	Deposited Data	Testing RBC cCRE overlap
Human hematopoesis cCREs	ValIdated Systematic IntegratiON of hematopoietic epigenomes (VISION)	Mouse VISION cCREs 2023 Loc.bed	Deposited Data	Testing RBC cCRE overlap
Human and mouse TF binding motifs	HOmo sapiens COmprehensive MOdel COllection (HOCOMOCO)	HOCOMOCOv10	Deposited Data	Identification of differential TF binding at SNP positions
Mouse genome reference gene information	refSeq genes from NCBI (Obtained via UCSC Genome Browser)	GCA_000001635.2	Deposited Data	Identification of nearest genes
Macaque genome reference gene information	refSeq genes from NCBI (Obtained via UCSC Genome Browser)	macFas5	Deposited Data	Identification of nearest genes
Cow genome reference gene information	refSeq genes from NCBI (Obtained via UCSC Genome Browser)	bosTau9	Deposited Data	Identification of nearest genes
Dog genome reference gene information	refSeq genes from NCBI (Obtained via UCSC Genome Browser)	canFam6	Deposited Data	Identification of nearest genes
Liftover chains	UCSC Genome Browser	mm10ToHg38, hg38ToMm10, hg38ToCanFam6, hg38ToBosTau9, hg38ToMacFas5	Deposited Data	Conversion between genomes
Full genome sequences for Mus musculus (UCSC version mm10, based on GRCm38.p6)	Bioconductor	BSgenome.Mmusculus.UCSC.mm10	Deposited Data	Extracting mouse genomic sequences
cis-eQTLS (phase I)	eQTLGen Consortium	Significant cis-eQTLS (phase I)	Deposited Data	Identifying eQTLs
Bedtools	https://bedtools.readthedocs.io/en/latest/index.html	2.31.0	Software and Algorithms	Identifying syntenic genes
R	R Core Team	4.2.1	Software and Algorithms	Various analyses
Python3	Python	3.0	Software and Algorithms	Initial matrix filtering
